# Supplementary material for: 6,8-Di-tert-butyl-3-(4-nitro­phen­yl)-2H-chromen-2-one
Source: Acta Crystallogr Sect E Struct Rep Online. 2010 Jan 30;66(Pt 2):o478. doi: 10.1107/S1600536810002321 (PMC2979825; doi:10.1107/S1600536810002321)
Supplement: Supplementary file 1 [file e-66-0o478-sup1.cif]

##############################################################################
###                                                                        ###
###        Electronic paper (Acta Crystallographica Section E)             ###
###                                                                        ###
##############################################################################
#                                                                            #
# This CIF contains the data in a paper accepted for publication in Acta     #
# Crystallographica Section E. It conforms to the requirements of Notes      #
# for Authors for Section E, and has been peer reviewed under the auspices   #
# of the IUCr Commission on Journals.                                        #
#                                                                            #
# Full details of the Crystallographic Information File format               #
# are given in the paper "The Crystallographic Information File (CIF):       #
# a New Standard Archive File for Crystallography" by S. R. Hall, F. H.      #
# Allen and I. D. Brown [Acta Cryst. (1991), A47, 655-685].                  #
#                                                                            #
# The current version of the core CIF dictionary is obtainable from          #
# ftp://ftp.iucr.org/pub/cif_core.dic. The current version number is 2.4.    #
#                                                                            #
# Software is freely available for graphical display of the structure(s) in  #
# this CIF.  For information consult the CIF home page http://www.iucr.org/  #
# cif/home.html                                                              #
#                                                                            #
# This file may be used for bona fide research purposes within the           #
# scientific community so long as proper attribution is given to the journal # 
# article from which it was obtained.                                        #
#                                                                            #
##############################################################################
                                             
data_I
_audit_creation_method     SHELXL-97
_chemical_name_systematic
;
6,8-Di-<i>tert</i>-butyl-3-(4-nitrophenyl)-2<i>H</i>-chromen-2-one
;
_chemical_name_common     ?
_chemical_formula_moiety     'C23 H25 N O4'
_chemical_formula_sum     'C23 H25 N O4'
_chemical_formula_iupac     'C23 H25 N O4'
_chemical_formula_weight     379.44
_chemical_melting_point     ?
_symmetry_cell_setting     orthorhombic
_symmetry_space_group_name_H-M     'P b c a'
_symmetry_space_group_name_Hall     '-P 2ac 2ab'
loop_
    _symmetry_equiv_pos_as_xyz
    'x, y, z'
    '-x+1/2, -y, z+1/2'
    '-x, y+1/2, -z+1/2'
    'x+1/2, -y+1/2, -z'
    '-x, -y, -z'
    'x-1/2, y, -z-1/2'
    'x, -y-1/2, z-1/2'
    '-x-1/2, y-1/2, z'
_cell_length_a     14.6463(13)
_cell_length_b     11.8634(10)
_cell_length_c     23.604(2)
_cell_angle_alpha     90.00
_cell_angle_beta     90.00
_cell_angle_gamma     90.00
_cell_volume     4101.3(6)
_cell_formula_units_Z     8
_cell_measurement_reflns_used     5698
_cell_measurement_theta_min     3.14
_cell_measurement_theta_max     27.28
_cell_measurement_temperature     293(2)
_exptl_crystal_description     'block'
_exptl_crystal_colour     'yellow'
_exptl_crystal_size_max     0.2000
_exptl_crystal_size_mid     0.2000
_exptl_crystal_size_min     0.1000
_exptl_crystal_density_diffrn     1.229
_exptl_crystal_density_meas     ?
_exptl_crystal_density_method     'not measured'
_exptl_crystal_F_000     1616
_exptl_absorpt_coefficient_mu     0.084
_exptl_absorpt_correction_type     'multi-scan'
_exptl_absorpt_process_details     '(SADABS; Bruker,2000)'
_exptl_absorpt_correction_T_min     0.982
_exptl_absorpt_correction_T_max     1.000
_exptl_special_details
;
;
_diffrn_ambient_temperature     293(2)
_diffrn_radiation_type     MoK\a
_diffrn_radiation_wavelength     0.71073
_diffrn_radiation_source     'fine-focus sealed tube'
_diffrn_radiation_monochromator     graphite
_diffrn_measurement_device_type     'Bruker SMART CCD area-detector'
_diffrn_measurement_method     'phi and omega scans'
_diffrn_detector_area_resol_mean     13.6612
_diffrn_reflns_number     33748
_diffrn_reflns_av_R_equivalents     0.0532
_diffrn_reflns_av_sigmaI/netI     0.0323
_diffrn_reflns_theta_min     2.22
_diffrn_reflns_theta_max     27.54
_diffrn_reflns_theta_full     27.54
_diffrn_measured_fraction_theta_max     0.999
_diffrn_measured_fraction_theta_full     0.999
_diffrn_reflns_limit_h_min     -19
_diffrn_reflns_limit_h_max     18
_diffrn_reflns_limit_k_min     -15
_diffrn_reflns_limit_k_max     15
_diffrn_reflns_limit_l_min     -30
_diffrn_reflns_limit_l_max     26
_diffrn_standards_number     0
_diffrn_standards_interval_count     ?
_diffrn_standards_interval_time     ?
_diffrn_standards_decay_%     ?
_refine_special_details
;
Refinement of <i>F</i>^2^ against ALL reflections. The weighted <i>R</i>-factor
<i>wR</i> and goodness of fit <i>S</i> are based on <i>F</i>^2^, conventional
<i>R</i>-factors <i>R</i> are based on <i>F</i>, with <i>F</i> set to zero for
negative <i>F</i>^2^. The threshold expression of <i>F</i>^2^ >
\s(<i>F</i>^2^) is used only for calculating <i>R</i>-factors(gt) <i>etc</i>.
and is not relevant to the choice of reflections for refinement.
<i>R</i>-factors based on <i>F</i>^2^ are statistically about twice as large
as those based on <i>F</i>, and <i>R</i>- factors based on ALL data will be
even larger.
;
_reflns_number_total     4736
_reflns_number_gt     2809
_reflns_threshold_expression     I>2\s(I)
_refine_ls_structure_factor_coef     Fsqd
_refine_ls_matrix_type     full
_refine_ls_R_factor_all     0.0903
_refine_ls_R_factor_gt     0.0463
_refine_ls_wR_factor_gt     0.1139
_refine_ls_wR_factor_ref     0.1395
_refine_ls_goodness_of_fit_ref     1.010
_refine_ls_restrained_S_all     1.010
_refine_ls_number_reflns     4736
_refine_ls_number_parameters     254
_refine_ls_number_restraints     0
_refine_ls_hydrogen_treatment     constr
_refine_ls_weighting_scheme     calc
_refine_ls_weighting_details
         'calc w=1/[\s^2^(Fo^2^)+(0.0615P)^2^+0.7021P] where P=(Fo^2^+2Fc^2^)/3'
_atom_sites_solution_hydrogens     geom
_atom_sites_solution_primary     direct
_atom_sites_solution_secondary     difmap
_refine_ls_shift/su_max     0.000
_refine_ls_shift/su_mean     0.000
_refine_diff_density_max     0.186
_refine_diff_density_min     -0.182
_refine_ls_extinction_method     'SHELXL97 (Sheldrick, 2008)'
_refine_ls_extinction_coef     0.0021(4)
_refine_ls_extinction_expression
                                  'Fc^*^=kFc[1+0.001xFc^2^\l^3^/sin(2\q)]^-1/4^'
loop_
    _atom_type_symbol
    _atom_type_description
    _atom_type_scat_dispersion_real
    _atom_type_scat_dispersion_imag
    _atom_type_scat_source
    'C' 'C' 0.0033 0.0016
                         'International Tables Vol C Tables 4.2.6.8 and 6.1.1.4'
    'H' 'H' 0.0000 0.0000
                         'International Tables Vol C Tables 4.2.6.8 and 6.1.1.4'
    'N' 'N' 0.0061 0.0033
                         'International Tables Vol C Tables 4.2.6.8 and 6.1.1.4'
    'O' 'O' 0.0106 0.0060
                         'International Tables Vol C Tables 4.2.6.8 and 6.1.1.4'
_computing_data_collection     'SMART (Bruker, 2000)'
_computing_cell_refinement     'SAINT (Bruker, 2000)'
_computing_data_reduction     'SAINT (Bruker, 2000)'
_computing_structure_solution     'SHELXS97 (Sheldrick, 2008)'
_computing_structure_refinement     'SHELXL97 (Sheldrick, 2008)'
_computing_molecular_graphics     'SHELXTL (Sheldrick, 2008)'
_computing_publication_material     'SHELXL97 (Sheldrick, 2008)'
loop_
    _atom_site_type_symbol
    _atom_site_label
    _atom_site_fract_x
    _atom_site_fract_y
    _atom_site_fract_z
    _atom_site_U_iso_or_equiv
    _atom_site_adp_type
    _atom_site_calc_flag
    _atom_site_refinement_flags
    _atom_site_occupancy
    _atom_site_disorder_assembly
    _atom_site_disorder_group
    O O1 0.14469(8) 0.87691(10) 0.19264(5) 0.0519(3) Uani d . 1 . .
    C C1 0.04378(11) 0.96286(14) 0.12603(7) 0.0423(4) Uani d . 1 . .
    C C2 0.05769(11) 0.88906(14) 0.17099(7) 0.0425(4) Uani d . 1 . .
    N N1 0.50655(12) 1.22755(18) 0.01632(8) 0.0709(5) Uani d . 1 . .
    O O2 0.49270(12) 1.31945(18) -0.00487(8) 0.1067(6) Uani d . 1 . .
    C C3 -0.01328(11) 0.82746(14) 0.19572(7) 0.0434(4) Uani d . 1 . .
    O O3 0.58048(12) 1.18104(17) 0.01503(9) 0.1104(7) Uani d . 1 . .
    C C4 -0.09936(11) 0.84849(14) 0.17326(7) 0.0459(4) Uani d . 1 . .
    H H4A -0.1486 0.8107 0.1893 0.055 Uiso calc R 1 . .
    C C5 -0.11757(11) 0.92252(14) 0.12817(7) 0.0433(4) Uani d . 1 . .
    C C6 -0.04451(11) 0.97845(14) 0.10493(7) 0.0452(4) Uani d . 1 . .
    H H6A -0.0539 1.0274 0.0747 0.054 Uiso calc R 1 . .
    C C7 0.00116(12) 0.74480(15) 0.24487(8) 0.0503(4) Uani d . 1 . .
    C C8 0.07354(17) 0.65680(19) 0.22987(11) 0.0861(7) Uani d . 1 . .
    H H8A 0.1299 0.6940 0.2208 0.129 Uiso calc R 1 . .
    H H8B 0.0534 0.6137 0.1978 0.129 Uiso calc R 1 . .
    H H8C 0.0828 0.6075 0.2616 0.129 Uiso calc R 1 . .
    C C9 0.02893(15) 0.8108(2) 0.29770(8) 0.0726(6) Uani d . 1 . .
    H H9A 0.0843 0.8516 0.2902 0.109 Uiso calc R 1 . .
    H H9B 0.0386 0.7595 0.3286 0.109 Uiso calc R 1 . .
    H H9C -0.0187 0.8630 0.3075 0.109 Uiso calc R 1 . .
    C C10 -0.08682(14) 0.68095(18) 0.25937(9) 0.0715(6) Uani d . 1 . .
    H H10A -0.1062 0.6380 0.2271 0.107 Uiso calc R 1 . .
    H H10B -0.1337 0.7338 0.2695 0.107 Uiso calc R 1 . .
    H H10C -0.0757 0.6310 0.2906 0.107 Uiso calc R 1 . .
    C C11 -0.21566(11) 0.94186(15) 0.10840(7) 0.0475(4) Uani d . 1 . .
    C C12 -0.26345(13) 0.82947(18) 0.09799(10) 0.0705(6) Uani d . 1 . .
    H H12A -0.2316 0.7886 0.0690 0.106 Uiso calc R 1 . .
    H H12B -0.3252 0.8430 0.0861 0.106 Uiso calc R 1 . .
    H H12C -0.2637 0.7862 0.1323 0.106 Uiso calc R 1 . .
    C C13 -0.26683(13) 1.00688(19) 0.15457(9) 0.0664(6) Uani d . 1 . .
    H H13A -0.2371 1.0778 0.1611 0.100 Uiso calc R 1 . .
    H H13B -0.2669 0.9637 0.1890 0.100 Uiso calc R 1 . .
    H H13C -0.3286 1.0199 0.1426 0.100 Uiso calc R 1 . .
    C C14 -0.21945(13) 1.0105(2) 0.05374(9) 0.0685(6) Uani d . 1 . .
    H H14A -0.1895 1.0816 0.0595 0.103 Uiso calc R 1 . .
    H H14B -0.2820 1.0232 0.0434 0.103 Uiso calc R 1 . .
    H H14C -0.1892 0.9699 0.0240 0.103 Uiso calc R 1 . .
    C C15 0.12116(11) 1.02005(14) 0.10272(7) 0.0456(4) Uani d . 1 . .
    H H15A 0.1123 1.0684 0.0722 0.055 Uiso calc R 1 . .
    C C16 0.20632(11) 1.00669(14) 0.12319(7) 0.0447(4) Uani d . 1 . .
    C C17 0.22005(12) 0.93221(17) 0.17162(8) 0.0529(5) Uani d . 1 . .
    C C18 0.28618(11) 1.06494(15) 0.09819(7) 0.0461(4) Uani d . 1 . .
    C C19 0.37009(12) 1.01170(16) 0.09219(8) 0.0565(5) Uani d . 1 . .
    H H19A 0.3776 0.9389 0.1060 0.068 Uiso calc R 1 . .
    C C20 0.44247(12) 1.06487(18) 0.06604(8) 0.0608(5) Uani d . 1 . .
    H H20A 0.4984 1.0286 0.0623 0.073 Uiso calc R 1 . .
    C C21 0.43052(12) 1.17234(16) 0.04563(7) 0.0538(5) Uani d . 1 . .
    C C22 0.34929(13) 1.22816(16) 0.05115(8) 0.0578(5) Uani d . 1 . .
    H H22A 0.3425 1.3011 0.0373 0.069 Uiso calc R 1 . .
    C C23 0.27740(12) 1.17399(16) 0.07773(8) 0.0544(5) Uani d . 1 . .
    H H23A 0.2221 1.2115 0.0820 0.065 Uiso calc R 1 . .
    O O4 0.29087(9) 0.91451(14) 0.19558(6) 0.0807(5) Uani d . 1 . .
loop_
    _atom_site_aniso_label
    _atom_site_aniso_U_11
    _atom_site_aniso_U_22
    _atom_site_aniso_U_33
    _atom_site_aniso_U_12
    _atom_site_aniso_U_13
    _atom_site_aniso_U_23
    O1 0.0473(7) 0.0605(8) 0.0480(7) 0.0011(6) -0.0026(5) 0.0141(6)
    C1 0.0472(9) 0.0418(9) 0.0380(9) 0.0019(7) 0.0015(7) 0.0018(7)
    C2 0.0442(9) 0.0442(9) 0.0390(9) 0.0035(7) -0.0014(7) 0.0002(7)
    N1 0.0655(11) 0.0793(14) 0.0680(12) -0.0223(10) 0.0043(9) 0.0057(10)
    O2 0.0982(13) 0.1086(15) 0.1132(15) -0.0251(11) 0.0095(10) 0.0500(12)
    C3 0.0530(10) 0.0385(9) 0.0387(9) 0.0006(7) 0.0008(7) -0.0009(7)
    O3 0.0677(10) 0.1078(14) 0.1556(18) -0.0113(10) 0.0351(11) 0.0174(13)
    C4 0.0496(9) 0.0436(10) 0.0445(10) -0.0030(7) 0.0030(7) 0.0015(8)
    C5 0.0468(9) 0.0425(9) 0.0405(9) 0.0014(7) -0.0001(7) -0.0029(8)
    C6 0.0501(10) 0.0452(10) 0.0402(9) 0.0048(8) -0.0018(7) 0.0055(7)
    C7 0.0563(10) 0.0488(10) 0.0458(10) -0.0016(8) -0.0010(8) 0.0084(8)
    C8 0.1032(18) 0.0653(14) 0.0898(17) 0.0275(13) 0.0165(14) 0.0257(13)
    C9 0.0846(14) 0.0847(16) 0.0485(12) -0.0168(12) -0.0113(10) 0.0076(11)
    C10 0.0800(14) 0.0669(13) 0.0676(14) -0.0178(11) -0.0094(11) 0.0259(11)
    C11 0.0448(9) 0.0492(10) 0.0486(10) 0.0028(8) -0.0006(7) 0.0013(8)
    C12 0.0577(12) 0.0658(14) 0.0879(16) -0.0063(10) -0.0137(10) -0.0057(12)
    C13 0.0577(11) 0.0726(14) 0.0691(13) 0.0102(10) 0.0083(10) -0.0038(11)
    C14 0.0527(10) 0.0902(16) 0.0627(13) 0.0075(10) -0.0050(9) 0.0145(12)
    C15 0.0504(10) 0.0468(10) 0.0396(9) 0.0006(8) 0.0013(7) 0.0060(8)
    C16 0.0455(9) 0.0467(10) 0.0420(9) -0.0014(7) 0.0005(7) 0.0019(8)
    C17 0.0458(9) 0.0635(12) 0.0494(10) -0.0002(9) -0.0016(8) 0.0092(9)
    C18 0.0481(9) 0.0507(10) 0.0394(9) -0.0027(8) -0.0034(7) -0.0001(8)
    C19 0.0533(10) 0.0557(12) 0.0604(12) 0.0012(9) 0.0013(9) 0.0089(9)
    C20 0.0484(10) 0.0694(13) 0.0646(13) 0.0002(9) 0.0032(9) 0.0039(10)
    C21 0.0540(10) 0.0600(12) 0.0473(10) -0.0146(9) 0.0005(8) -0.0002(9)
    C22 0.0650(12) 0.0484(11) 0.0600(12) -0.0077(9) -0.0025(9) 0.0054(9)
    C23 0.0519(10) 0.0514(11) 0.0600(11) 0.0008(8) -0.0009(8) 0.0013(9)
    O4 0.0516(8) 0.1155(13) 0.0749(10) -0.0047(8) -0.0127(7) 0.0394(9)
_geom_special_details
;
All e.s.d.'s (except the e.s.d. in the dihedral angle between two l.s. planes)
are estimated using the full covariance matrix. The cell e.s.d.'s are taken
into account individually in the estimation of e.s.d.'s in distances, angles
and torsion angles; correlations between e.s.d.'s in cell parameters are only
used when they are defined by crystal symmetry. An approximate (isotropic)
treatment of cell e.s.d.'s is used for estimating e.s.d.'s involving l.s.
planes.
;
loop_
    _geom_bond_atom_site_label_1
    _geom_bond_atom_site_label_2
    _geom_bond_site_symmetry_2
    _geom_bond_distance
    _geom_bond_publ_flag
    O1 C17 . 1.376(2) ?
    O1 C2 . 1.3804(19) ?
    C1 C2 . 1.391(2) ?
    C1 C6 . 1.398(2) ?
    C1 C15 . 1.431(2) ?
    C2 C3 . 1.398(2) ?
    N1 O3 . 1.216(2) ?
    N1 O2 . 1.216(2) ?
    N1 C21 . 1.466(2) ?
    C3 C4 . 1.390(2) ?
    C3 C7 . 1.534(2) ?
    C4 C5 . 1.405(2) ?
    C4 H4A . 0.9300 ?
    C5 C6 . 1.373(2) ?
    C5 C11 . 1.528(2) ?
    C6 H6A . 0.9300 ?
    C7 C9 . 1.528(3) ?
    C7 C8 . 1.529(3) ?
    C7 C10 . 1.533(2) ?
    C8 H8A . 0.9600 ?
    C8 H8B . 0.9600 ?
    C8 H8C . 0.9600 ?
    C9 H9A . 0.9600 ?
    C9 H9B . 0.9600 ?
    C9 H9C . 0.9600 ?
    C10 H10A . 0.9600 ?
    C10 H10B . 0.9600 ?
    C10 H10C . 0.9600 ?
    C11 C12 . 1.526(3) ?
    C11 C14 . 1.527(3) ?
    C11 C13 . 1.531(2) ?
    C12 H12A . 0.9600 ?
    C12 H12B . 0.9600 ?
    C12 H12C . 0.9600 ?
    C13 H13A . 0.9600 ?
    C13 H13B . 0.9600 ?
    C13 H13C . 0.9600 ?
    C14 H14A . 0.9600 ?
    C14 H14B . 0.9600 ?
    C14 H14C . 0.9600 ?
    C15 C16 . 1.347(2) ?
    C15 H15A . 0.9300 ?
    C16 C17 . 1.459(2) ?
    C16 C18 . 1.481(2) ?
    C17 O4 . 1.200(2) ?
    C18 C23 . 1.387(2) ?
    C18 C19 . 1.389(2) ?
    C19 C20 . 1.379(2) ?
    C19 H19A . 0.9300 ?
    C20 C21 . 1.374(3) ?
    C20 H20A . 0.9300 ?
    C21 C22 . 1.368(3) ?
    C22 C23 . 1.384(2) ?
    C22 H22A . 0.9300 ?
    C23 H23A . 0.9300 ?
loop_
    _geom_angle_atom_site_label_1
    _geom_angle_atom_site_label_2
    _geom_angle_atom_site_label_3
    _geom_angle_site_symmetry_1
    _geom_angle_site_symmetry_3
    _geom_angle
    _geom_angle_publ_flag
    C17 O1 C2 . . 123.84(13) ?
    C2 C1 C6 . . 119.39(15) ?
    C2 C1 C15 . . 118.41(15) ?
    C6 C1 C15 . . 122.20(15) ?
    O1 C2 C1 . . 118.92(14) ?
    O1 C2 C3 . . 118.49(14) ?
    C1 C2 C3 . . 122.59(15) ?
    O3 N1 O2 . . 123.03(19) ?
    O3 N1 C21 . . 119.1(2) ?
    O2 N1 C21 . . 117.90(19) ?
    C4 C3 C2 . . 114.90(15) ?
    C4 C3 C7 . . 121.89(15) ?
    C2 C3 C7 . . 123.20(14) ?
    C3 C4 C5 . . 124.96(15) ?
    C3 C4 H4A . . 117.5 ?
    C5 C4 H4A . . 117.5 ?
    C6 C5 C4 . . 117.16(15) ?
    C6 C5 C11 . . 122.55(15) ?
    C4 C5 C11 . . 120.24(14) ?
    C5 C6 C1 . . 120.96(15) ?
    C5 C6 H6A . . 119.5 ?
    C1 C6 H6A . . 119.5 ?
    C9 C7 C3 . . 109.04(15) ?
    C9 C7 C8 . . 110.76(17) ?
    C3 C7 C8 . . 110.91(15) ?
    C9 C7 C10 . . 107.15(16) ?
    C3 C7 C10 . . 111.65(14) ?
    C8 C7 C10 . . 107.27(16) ?
    C7 C8 H8A . . 109.5 ?
    C7 C8 H8B . . 109.5 ?
    H8A C8 H8B . . 109.5 ?
    C7 C8 H8C . . 109.5 ?
    H8A C8 H8C . . 109.5 ?
    H8B C8 H8C . . 109.5 ?
    C7 C9 H9A . . 109.5 ?
    C7 C9 H9B . . 109.5 ?
    H9A C9 H9B . . 109.5 ?
    C7 C9 H9C . . 109.5 ?
    H9A C9 H9C . . 109.5 ?
    H9B C9 H9C . . 109.5 ?
    C7 C10 H10A . . 109.5 ?
    C7 C10 H10B . . 109.5 ?
    H10A C10 H10B . . 109.5 ?
    C7 C10 H10C . . 109.5 ?
    H10A C10 H10C . . 109.5 ?
    H10B C10 H10C . . 109.5 ?
    C12 C11 C14 . . 108.27(16) ?
    C12 C11 C13 . . 109.29(16) ?
    C14 C11 C13 . . 108.35(16) ?
    C12 C11 C5 . . 110.45(15) ?
    C14 C11 C5 . . 111.87(14) ?
    C13 C11 C5 . . 108.56(14) ?
    C11 C12 H12A . . 109.5 ?
    C11 C12 H12B . . 109.5 ?
    H12A C12 H12B . . 109.5 ?
    C11 C12 H12C . . 109.5 ?
    H12A C12 H12C . . 109.5 ?
    H12B C12 H12C . . 109.5 ?
    C11 C13 H13A . . 109.5 ?
    C11 C13 H13B . . 109.5 ?
    H13A C13 H13B . . 109.5 ?
    C11 C13 H13C . . 109.5 ?
    H13A C13 H13C . . 109.5 ?
    H13B C13 H13C . . 109.5 ?
    C11 C14 H14A . . 109.5 ?
    C11 C14 H14B . . 109.5 ?
    H14A C14 H14B . . 109.5 ?
    C11 C14 H14C . . 109.5 ?
    H14A C14 H14C . . 109.5 ?
    H14B C14 H14C . . 109.5 ?
    C16 C15 C1 . . 122.66(16) ?
    C16 C15 H15A . . 118.7 ?
    C1 C15 H15A . . 118.7 ?
    C15 C16 C17 . . 118.68(15) ?
    C15 C16 C18 . . 122.24(15) ?
    C17 C16 C18 . . 119.07(14) ?
    O4 C17 O1 . . 116.10(16) ?
    O4 C17 C16 . . 126.47(17) ?
    O1 C17 C16 . . 117.43(14) ?
    C23 C18 C19 . . 118.07(16) ?
    C23 C18 C16 . . 120.05(15) ?
    C19 C18 C16 . . 121.82(16) ?
    C18 C19 C20 . . 121.18(18) ?
    C18 C19 H19A . . 119.4 ?
    C20 C19 H19A . . 119.4 ?
    C21 C20 C19 . . 118.90(18) ?
    C21 C20 H20A . . 120.5 ?
    C19 C20 H20A . . 120.5 ?
    C22 C21 C20 . . 121.77(17) ?
    C22 C21 N1 . . 119.31(18) ?
    C20 C21 N1 . . 118.91(18) ?
    C21 C22 C23 . . 118.69(18) ?
    C21 C22 H22A . . 120.7 ?
    C23 C22 H22A . . 120.7 ?
    C18 C23 C22 . . 121.37(17) ?
    C18 C23 H23A . . 119.3 ?
    C22 C23 H23A . . 119.3 ?
loop_
    _geom_hbond_atom_site_label_D
    _geom_hbond_atom_site_label_H
    _geom_hbond_atom_site_label_A
    _geom_hbond_site_symmetry_A
    _geom_hbond_distance_DH
    _geom_hbond_distance_HA
    _geom_hbond_distance_DA
    _geom_hbond_angle_DHA
    C6 H6A O2 4_475 0.93 2.55 3.409(3) 154
data_global
_journal_date_recd_electronic     2010-01-10
_journal_date_accepted     2010-01-18
_journal_name_full     'Acta Crystallographica, Section E'
_journal_year     2010
_journal_volume     66
_journal_issue      2
_journal_page_first     o478
_journal_page_last     o478
_journal_paper_category     QO
_journal_coeditor_code     RZ2409
_publ_contact_author_name     'XiaoFeng Zhou'
_publ_contact_author_address
;
College of Transportation, Southeast University, Nanjing 210096, P. R. China
;
_publ_contact_author_email     'xfzhouphy@263.net'
_publ_contact_author_fax     '86-15850609321'
_publ_contact_author_phone     '86-15850609321'
_publ_section_title
;
6,8-Di-<i>tert</i>-butyl-3-(4-nitrophenyl)-2<i>H</i>-chromen-2-one
;
loop_
    _publ_author_name
    _publ_author_footnote
    _publ_author_address
    'Zhou, XiaoFeng' .
;
College of Transportation, Southeast University, Nanjing 210096,
People's Republic of China
and Department of Physics, Southeast University, Nanjing 210096
People's Republic of China
;
