# Supplementary material for: 6,8-Di-tert-butyl-3-(4-nitro­phen­yl)-2H-chromen-2-one
Source: Acta Crystallogr Sect E Struct Rep Online. 2010 Jan 30;66(Pt 2):o478. doi: 10.1107/S1600536810002321 (PMC2979825; doi:10.1107/S1600536810002321)
Supplement: Supplementary file 2 [file e-66-0o478-Isup2.hkl]

# 
# h,k,l, Fc-squared, Fo-squared, sigma(Fo-squared) and status flag 
# 
data_I
_shelx_title ' 1 in Pbca' 
_shelx_refln_list_code          4 
_shelx_F_calc_maximum      423.09 
_exptl_crystal_F_000      1616.00 
_reflns_d_resolution_high  0.7685 
 
loop_ 
 _symmetry_equiv_pos_as_xyz 
 'x, y, z' 
 '-x+1/2, -y, z+1/2' 
 '-x, y+1/2, -z+1/2' 
 'x+1/2, -y+1/2, -z' 
 '-x, -y, -z' 
 'x-1/2, y, -z-1/2' 
 'x, -y-1/2, z-1/2' 
 '-x-1/2, y-1/2, z' 
 
_cell_length_a    14.6463 
_cell_length_b    11.8634 
_cell_length_c    23.6038 
_cell_angle_alpha  90.000 
_cell_angle_beta   90.000 
_cell_angle_gamma  90.000 
 
_shelx_F_squared_multiplier     1.000 
 
loop_ 
 _refln_index_h 
 _refln_index_k 
 _refln_index_l 
 _refln_F_squared_calc 
 _refln_F_squared_meas 
 _refln_F_squared_sigma 
 _refln_observed_status 
   2   0   0     5560.66     5317.99     70.03 o 
   4   0   0    32733.71    32769.25    407.50 o 
   6   0   0     6746.69     6239.24     98.19 o 
   8   0   0     1822.05     1622.70     33.11 o 
  10   0   0      681.48      624.21     21.64 o 
  12   0   0     1608.33     1479.46     37.17 o 
  14   0   0     3456.74     3360.20     74.61 o 
  16   0   0       76.27       89.67     14.34 o 
  18   0   0      385.16      521.93     35.49 o 
   2   1   0     3102.09     2992.48     29.15 o 
   4   1   0      844.25      813.89     14.38 o 
   6   1   0     3888.77     3743.35     40.43 o 
   8   1   0     3448.62     3444.62     40.04 o 
  10   1   0      120.05       99.66      7.43 o 
  12   1   0     2825.71     2557.39     49.80 o 
  14   1   0        9.73       -2.37      5.81 o 
  16   1   0       23.68       20.60      7.36 o 
  18   1   0        0.68        4.84     11.31 o 
   0   2   0     6153.20     5678.30    140.91 o 
   2   2   0    73522.05    67523.68   1923.54 o 
   4   2   0      233.85      208.86      6.54 o 
   6   2   0     6090.21     6511.29     64.75 o 
   8   2   0     1946.02     1928.28     26.56 o 
  10   2   0      439.92      421.24     12.82 o 
  12   2   0     9169.51     8943.07     94.09 o 
  14   2   0       13.04       10.95      6.42 o 
  16   2   0       35.23       41.69      8.42 o 
  18   2   0       96.13      113.51     15.36 o 
   2   3   0       15.22        8.79      2.62 o 
   4   3   0     4645.38     4569.65     50.70 o 
   6   3   0     2301.61     2536.96     33.54 o 
   8   3   0      504.32      491.65     12.40 o 
  10   3   0      307.24      332.08     13.93 o 
  12   3   0      738.92      775.44     19.16 o 
  14   3   0        0.28       -1.55      5.48 o 
  16   3   0        1.18       14.98     10.23 o 
  18   3   0        1.57       10.36     17.57 o 
   0   4   0     3402.25     3293.79     47.59 o 
   2   4   0      595.61      562.27      9.96 o 
   4   4   0     6020.30     6304.11     67.97 o 
   6   4   0     2979.26     3259.82     37.62 o 
   8   4   0     1615.86     1852.57     26.86 o 
  10   4   0       86.90       79.36     10.95 o 
  12   4   0      226.51      214.96     11.62 o 
  14   4   0        0.06       -0.92      5.98 o 
  16   4   0        8.54        9.25      8.21 o 
  18   4   0       10.73       44.23     16.43 o 
   2   5   0      253.75      271.80      7.60 o 
   4   5   0      855.78      930.83     15.36 o 
   6   5   0        0.71        3.10      4.01 o 
   8   5   0        1.13        6.01      4.56 o 
  10   5   0      300.08      292.92     11.95 o 
  12   5   0      139.20      131.79     10.08 o 
  14   5   0       48.67       56.81      9.61 o 
  16   5   0        0.23       -3.11      7.80 o 
  18   5   0       50.67       87.99     28.97 o 
   0   6   0    12427.00    12288.52    193.26 o 
   2   6   0     1144.74     1068.76     16.20 o 
   4   6   0       12.85        8.24      3.73 o 
   6   6   0     2905.04     2813.11     38.33 o 
   8   6   0       24.09       21.11      5.37 o 
  10   6   0        4.93        8.18      5.60 o 
  12   6   0      115.39      117.49     11.21 o 
  14   6   0       55.20       42.62     11.06 o 
  16   6   0       12.68       22.47     11.36 o 
   2   7   0     1052.41      968.93     17.35 o 
   4   7   0      214.73      286.71     14.77 o 
   6   7   0     1012.10      979.71     18.50 o 
   8   7   0      198.23      203.45     10.59 o 
  10   7   0      181.59      213.06     12.85 o 
  12   7   0       13.71       15.45      7.80 o 
  14   7   0        1.15       19.40      8.66 o 
  16   7   0       21.17       16.60     13.38 o 
   0   8   0     1110.77     1162.69     61.24 o 
   2   8   0        1.65        8.60      6.28 o 
   4   8   0     1049.21      976.32     20.29 o 
   6   8   0     1365.38     1282.40     25.23 o 
   8   8   0      218.07      219.80     14.56 o 
  10   8   0      300.34      313.57     17.19 o 
  12   8   0        0.31       10.11      8.10 o 
  14   8   0        3.74       -1.38      9.24 o 
  16   8   0       70.26       64.43     15.70 o 
   2   9   0      162.39      171.36     12.52 o 
   4   9   0        0.91       -3.79      6.48 o 
   6   9   0      164.23      151.25     14.80 o 
   8   9   0      117.82      120.72     19.22 o 
  10   9   0        3.78        3.44      8.81 o 
  12   9   0        1.16       -8.07      8.78 o 
  14   9   0        1.05        8.07     18.95 o 
   0  10   0       27.10       28.31     13.32 o 
   2  10   0      196.92      229.61     14.94 o 
   4  10   0       82.81       97.16     12.86 o 
   6  10   0        0.01        2.89      8.86 o 
   8  10   0        3.39       15.17     11.21 o 
  10  10   0       35.74       43.52     11.96 o 
  12  10   0       43.40       28.25     16.16 o 
  14  10   0        2.56       21.10     12.94 o 
   2  11   0       24.12       25.41     10.23 o 
   4  11   0       19.86       12.91     11.15 o 
   6  11   0      390.87      395.43     27.93 o 
   8  11   0       59.46       30.12     11.80 o 
  10  11   0        0.90       19.32     10.70 o 
  12  11   0       25.46       45.11     14.08 o 
   0  12   0     1180.85     1136.99     62.31 o 
   2  12   0       30.83       49.80     14.68 o 
   4  12   0      153.94      171.78     39.89 o 
   6  12   0       74.90       97.81     15.02 o 
   8  12   0      124.78       99.77     16.08 o 
  10  12   0      287.32      297.43     31.14 o 
   2  13   0       31.29       31.04     15.21 o 
   4  13   0        5.74       18.74     17.97 o 
   6  13   0        0.08        6.73     13.97 o 
   8  13   0       41.44       47.91     16.16 o 
  10  13   0        2.93       34.14     18.28 o 
   0  14   0       19.56       41.82     23.70 o 
   2  14   0      388.08      421.05     69.64 o 
   4  14   0       90.95       98.58     20.87 o 
   6  14   0        9.43       29.88     16.19 o 
   8  14   0        6.27       -5.10     15.32 o 
   2  15   0       89.58      104.05     40.43 o 
   4  15   0       23.73       42.72     21.76 o 
   1   1   1     4040.38     3824.61     33.25 o 
   2   1   1      189.01      182.20      3.45 o 
   3   1   1       28.42       21.28      2.08 o 
   4   1   1        9.93        1.76      2.85 o 
   5   1   1      928.24      866.10      9.52 o 
   6   1   1      247.33      223.04      5.30 o 
   7   1   1      192.30      164.86      5.23 o 
   8   1   1      843.59      964.03     12.07 o 
   9   1   1      292.21      267.55      6.95 o 
  10   1   1       23.48       24.70      3.63 o 
  11   1   1      140.00      133.57      6.30 o 
  12   1   1      233.36      226.52      9.65 o 
  13   1   1      469.60      464.10     11.31 o 
  14   1   1       30.23       39.67      5.22 o 
  15   1   1       23.38       20.81      4.90 o 
  16   1   1       15.86        9.47      5.99 o 
  17   1   1        6.65       13.84      6.21 o 
  18   1   1        3.53       16.68      7.78 o 
  19   1   1       54.09       54.90     12.82 o 
   0   2   1    29399.04    29587.55    323.15 o 
   1   2   1     8869.43     8234.07     57.88 o 
   2   2   1      653.61      689.77      7.70 o 
   3   2   1      441.92      399.35      5.67 o 
   4   2   1     1356.75     1249.82     12.14 o 
   5   2   1      747.53      736.54      8.91 o 
   6   2   1     2247.72     2342.64     20.02 o 
   7   2   1     1016.20     1112.99     12.68 o 
   8   2   1      943.94     1043.78     12.80 o 
   9   2   1        3.50       -0.47      2.63 o 
  10   2   1       18.02       14.70      3.42 o 
  11   2   1       34.54       23.55      4.03 o 
  12   2   1      476.01      467.88     12.15 o 
  13   2   1       68.12       67.85      5.72 o 
  14   2   1       10.43        8.19      4.40 o 
  15   2   1       17.18       20.39      5.11 o 
  16   2   1       35.56       38.16      6.80 o 
  17   2   1       15.72       17.30      6.38 o 
  18   2   1       11.09        7.70      8.93 o 
   1   3   1     5347.47     5162.34     36.21 o 
   2   3   1       36.55       32.62      3.05 o 
   3   3   1     1264.25     1207.70     12.38 o 
   4   3   1      135.97      132.91      4.37 o 
   5   3   1       20.45       31.20      2.98 o 
   6   3   1      295.48      325.15      9.47 o 
   7   3   1     9816.56     9860.97     67.60 o 
   8   3   1      893.27      929.71     12.20 o 
   9   3   1        0.11        2.42      2.84 o 
  10   3   1       16.89       18.64      3.59 o 
  11   3   1      431.01      464.07     10.13 o 
  12   3   1      176.81      156.20      7.36 o 
  13   3   1       16.50        6.45      4.22 o 
  14   3   1       28.29       19.70      4.80 o 
  15   3   1        8.30        9.70      4.59 o 
  16   3   1        0.74        8.68      5.69 o 
  17   3   1        3.94        6.02      6.24 o 
  18   3   1        3.36       32.46     11.16 o 
   0   4   1     4236.82     4136.27     41.04 o 
   1   4   1      440.38      417.30      6.16 o 
   2   4   1     1181.88     1180.18     11.05 o 
   3   4   1     4669.38     4377.35     32.84 o 
   4   4   1      519.80      642.29      9.19 o 
   5   4   1      288.35      288.98      6.52 o 
   6   4   1     1783.19     1882.51     17.90 o 
   7   4   1        5.07        1.26      2.61 o 
   8   4   1      917.52      924.32     15.05 o 
   9   4   1      110.31      103.06      5.48 o 
  10   4   1       34.84       28.55      4.10 o 
  11   4   1      262.86      230.25      8.00 o 
  12   4   1      190.20      187.66      8.06 o 
  13   4   1       30.06       29.33      4.98 o 
  14   4   1      149.19      159.43      8.18 o 
  15   4   1       10.95        5.87      5.09 o 
  16   4   1       35.34       28.77      7.96 o 
  17   4   1        5.56       16.52      8.50 o 
  18   4   1       24.84       35.44     11.05 o 
   1   5   1      604.20      587.27      7.66 o 
   2   5   1       47.36       63.85      3.14 o 
   3   5   1      770.83      801.27      9.85 o 
   4   5   1      362.23      416.15      7.46 o 
   5   5   1     2299.59     2260.83     20.11 o 
   6   5   1      847.47      842.24     11.74 o 
   7   5   1       35.02       36.46      3.71 o 
   8   5   1     1647.77     1724.19     18.47 o 
   9   5   1       11.88       23.88      3.90 o 
  10   5   1      145.64      141.17      6.68 o 
  11   5   1        7.02        1.07      3.79 o 
  12   5   1      223.12      237.38      9.60 o 
  13   5   1      355.94      316.49     10.51 o 
  14   5   1        3.86       -0.29      4.89 o 
  15   5   1        0.07        4.04      5.44 o 
  16   5   1        9.66       22.75      7.30 o 
  17   5   1       14.60       16.42      8.06 o 
  18   5   1        2.50       -2.06     13.34 o 
   0   6   1     1412.18     1329.11     18.10 o 
   1   6   1     2660.38     2968.82     23.38 o 
   2   6   1      198.78      212.06      5.43 o 
   3   6   1        4.46        2.05      2.78 o 
   4   6   1     2667.85     2737.15     24.06 o 
   5   6   1      171.06      186.09      6.63 o 
   6   6   1       16.14       14.37      3.43 o 
   7   6   1        2.37        0.25      2.82 o 
   8   6   1      198.72      179.82      6.79 o 
   9   6   1       75.87       84.76      5.51 o 
  10   6   1        3.58        0.01      3.61 o 
  11   6   1        0.56        4.75      4.26 o 
  12   6   1       50.48       51.80      5.78 o 
  13   6   1      293.65      280.89     14.02 o 
  14   6   1       85.62       79.14     11.96 o 
  15   6   1        0.02        1.59      5.79 o 
  16   6   1       13.98       13.47     11.53 o 
  17   6   1        0.83       10.42      8.84 o 
   1   7   1     1152.20     1135.89     12.37 o 
   2   7   1      384.26      383.53      7.05 o 
   3   7   1       82.25       83.08      4.22 o 
   4   7   1     1988.64     2010.01     19.08 o 
   5   7   1      246.04      230.83      6.70 o 
   6   7   1        6.53        9.29      3.90 o 
   7   7   1        3.48       -0.75      3.34 o 
   8   7   1       63.21       44.67      4.99 o 
   9   7   1       67.23       79.94      6.43 o 
  10   7   1      131.63      143.39      7.59 o 
  11   7   1        1.21        4.78      4.38 o 
  12   7   1       97.22       95.57      7.73 o 
  13   7   1        0.21        4.82      5.33 o 
  14   7   1       43.58       40.10      7.36 o 
  15   7   1       15.85       14.25      6.81 o 
  16   7   1       12.27       19.83     12.36 o 
   0   8   1      124.04      123.80     10.42 o 
   1   8   1      287.28      324.36     10.66 o 
   2   8   1      560.22      547.96     11.40 o 
   3   8   1        2.66       -1.83      3.83 o 
   4   8   1      280.04      285.02      9.65 o 
   5   8   1      220.30      222.75      8.67 o 
   6   8   1      279.65      256.36      9.40 o 
   7   8   1       17.15        9.05      4.83 o 
   8   8   1       75.29       72.87      7.75 o 
   9   8   1       12.98        1.34      4.55 o 
  10   8   1        0.22       -4.82      4.82 o 
  11   8   1       22.63       30.11      6.58 o 
  12   8   1       51.96       39.57      7.31 o 
  13   8   1       14.37       13.69      6.86 o 
  14   8   1       64.91       81.44     11.71 o 
  15   8   1        0.10        1.91      6.90 o 
  16   8   1       26.63       36.72     11.63 o 
   1   9   1        0.38        8.88      4.96 o 
   2   9   1      735.40      783.71     16.02 o 
   3   9   1       71.24       74.95      6.91 o 
   4   9   1        1.46       -0.98      5.50 o 
   5   9   1       35.81       34.84      6.78 o 
   6   9   1      111.35      101.07      9.02 o 
   7   9   1     1443.91     1417.29     37.56 o 
   8   9   1       84.07       83.36      9.57 o 
   9   9   1       73.90       69.68      8.60 o 
  10   9   1       15.31        4.34      6.23 o 
  11   9   1       70.28       75.81      9.32 o 
  12   9   1       16.00       19.62      7.55 o 
  13   9   1        2.21        3.51      6.89 o 
  14   9   1        1.24       -6.76      7.74 o 
  15   9   1        5.97        5.49      8.05 o 
   0  10   1       67.53       93.78     11.44 o 
   1  10   1      159.64      146.89      9.09 o 
   2  10   1      133.38      134.88      9.94 o 
   3  10   1       75.86       63.49      7.73 o 
   4  10   1      148.50      126.97     10.67 o 
   5  10   1      580.05      543.52     18.44 o 
   6  10   1      132.35      140.83     10.81 o 
   7  10   1        2.34        0.89      6.11 o 
   8  10   1      592.34      586.00     18.44 o 
   9  10   1        3.17       -4.83      6.37 o 
  10  10   1      256.48      249.94     15.14 o 
  11  10   1        1.15       -0.20      6.52 o 
  12  10   1        0.99       -3.54      7.65 o 
  13  10   1        5.61        4.26      7.80 o 
  14  10   1        0.19       12.13      8.57 o 
   1  11   1        5.96        1.46      6.55 o 
   2  11   1        0.00       12.44      6.47 o 
   3  11   1       12.26       29.88      7.33 o 
   4  11   1        0.27        3.16      6.69 o 
   5  11   1       82.14       89.95      9.54 o 
   6  11   1       21.97       34.72      8.03 o 
   7  11   1      262.03      271.44     14.81 o 
   8  11   1      117.88      131.26     11.71 o 
   9  11   1        6.53        3.22      7.12 o 
  10  11   1       24.22       24.55      8.46 o 
  11  11   1       38.68       48.50      9.59 o 
  12  11   1        0.38       -3.18      7.63 o 
  13  11   1        1.15       -9.27      9.27 o 
   0  12   1        0.14       -5.99     10.83 o 
   1  12   1       40.06       37.19      9.94 o 
   2  12   1      336.85      386.53     17.84 o 
   3  12   1        0.31       -1.45      7.38 o 
   4  12   1      164.37      170.02     12.40 o 
   5  12   1        3.95       10.00      7.31 o 
   6  12   1      100.57      105.01     10.75 o 
   7  12   1        2.67       25.15      8.87 o 
   8  12   1       84.01      103.88     12.55 o 
   9  12   1       26.70       32.51      9.29 o 
  10  12   1      139.12      174.06     14.41 o 
  11  12   1       17.55       20.59      9.19 o 
   1  13   1       79.88       94.04     13.30 o 
   2  13   1      352.37      389.40     21.06 o 
   3  13   1       19.04        3.58      8.89 o 
   4  13   1      189.43      190.80     23.94 o 
   5  13   1       20.59       41.22      9.91 o 
   6  13   1       12.11       12.30      8.47 o 
   7  13   1       16.12       39.45      9.99 o 
   8  13   1       13.35       45.52      9.34 o 
   9  13   1       61.03       66.50     11.46 o 
  10  13   1        0.07      -10.64     10.64 o 
   0  14   1       60.56       83.34     19.33 o 
   1  14   1       59.42       54.03     18.23 o 
   2  14   1       15.98        0.67     18.38 o 
   3  14   1      105.28       96.53     16.07 o 
   4  14   1        2.41       21.94     11.82 o 
   5  14   1       14.92       12.97     10.47 o 
   6  14   1        3.14        1.38     10.29 o 
   7  14   1        0.96        9.44     10.79 o 
   8  14   1        0.37        5.06     11.12 o 
   1  15   1        2.21        5.08     11.47 o 
   2  15   1        0.10        2.79     11.53 o 
   3  15   1       45.65       38.22     13.94 o 
   4  15   1        7.03        3.77     11.26 o 
   1   0   2     9891.38     9538.72    125.68 o 
   2   0   2      725.77      614.86      9.28 o 
   3   0   2     6152.96     5716.94     53.90 o 
   4   0   2     1973.86     1883.10     21.66 o 
   5   0   2     3032.72     2935.75     32.04 o 
   6   0   2       49.51       30.19      5.04 o 
   7   0   2     2042.67     2106.48     30.01 o 
   8   0   2        4.63       14.11      4.65 o 
   9   0   2      261.52      255.87      9.78 o 
  10   0   2       28.57       15.58      4.66 o 
  11   0   2       17.52        6.29      4.74 o 
  12   0   2       21.51        6.53      5.81 o 
  13   0   2     3361.61     3333.56     54.28 o 
  14   0   2       43.38       41.31      7.68 o 
  15   0   2       37.99       39.17      7.87 o 
  16   0   2       34.04       31.14      8.99 o 
  17   0   2        1.16        0.88      8.43 o 
  18   0   2       12.30       15.50      9.44 o 
  19   0   2        0.05        6.89     14.29 o 
   1   1   2    23687.50    22972.09    170.94 o 
   2   1   2      481.80      413.43      5.16 o 
   3   1   2     1205.20     1110.82     10.35 o 
   4   1   2     2994.41     2849.67     23.59 o 
   5   1   2      593.34      573.33      8.48 o 
   6   1   2        7.06        6.10      2.48 o 
   7   1   2       18.60       22.89      3.05 o 
   8   1   2      288.51      278.47      6.60 o 
   9   1   2        0.36        0.77      2.58 o 
  10   1   2       64.67       46.58      4.79 o 
  11   1   2      129.04      127.27      6.22 o 
  12   1   2        5.81        5.36      4.08 o 
  13   1   2      148.24      152.82      7.61 o 
  14   1   2       18.20       15.86      4.92 o 
  15   1   2       23.56       25.93      5.46 o 
  16   1   2        2.13        2.51      5.40 o 
  17   1   2        0.07       -4.23      5.72 o 
  18   1   2        0.78        3.45      6.56 o 
   0   2   2      265.15      235.79      6.15 o 
   1   2   2     1354.61     1351.22     12.33 o 
   2   2   2     2513.75     2222.41     16.51 o 
   3   2   2     3393.71     3233.70     25.75 o 
   4   2   2      913.02      894.21      9.89 o 
   5   2   2        0.17       -1.73      1.73 o 
   6   2   2       26.50       12.74      2.41 o 
   7   2   2       60.83       67.80      3.86 o 
   8   2   2        0.89        0.29      2.51 o 
   9   2   2        3.98        4.95      2.86 o 
  10   2   2       20.45       18.89      3.67 o 
  11   2   2      698.16      698.87     12.05 o 
  12   2   2      270.81      292.43      9.27 o 
  13   2   2       86.22       87.30      6.23 o 
  14   2   2       61.22       53.98      5.56 o 
  15   2   2       11.59        4.22      4.81 o 
  16   2   2        2.39       -0.21      5.21 o 
  17   2   2       35.77       36.34      7.03 o 
  18   2   2        3.77       -0.51      6.78 o 
   1   3   2    11516.82    11510.88    123.60 o 
   2   3   2     1100.44      986.99      9.81 o 
   3   3   2       28.33       28.11      2.47 o 
   4   3   2      215.63      196.51      4.72 o 
   5   3   2        0.13        1.05      2.00 o 
   6   3   2     2598.85     2583.09     21.94 o 
   7   3   2     1662.41     1774.41     17.44 o 
   8   3   2      487.30      533.71      9.22 o 
   9   3   2        1.41        1.69      2.94 o 
  10   3   2       19.55       14.75      3.67 o 
  11   3   2     1408.93     1320.56     19.38 o 
  12   3   2      237.84      230.04      8.38 o 
  13   3   2       24.21       25.65      4.76 o 
  14   3   2       17.29       20.08      4.68 o 
  15   3   2        2.09        6.22      4.89 o 
  16   3   2        1.94        7.34      5.86 o 
  17   3   2       28.49       36.26      7.49 o 
  18   3   2        1.19        1.37      7.19 o 
   0   4   2    21963.03    22251.03    240.78 o 
   1   4   2       71.75       62.62      3.07 o 
   2   4   2       19.92       22.81      2.79 o 
   3   4   2     1487.87     1422.17     13.65 o 
   4   4   2     1770.05     1717.45     16.19 o 
   5   4   2     4754.65     4886.53     37.57 o 
   6   4   2       74.22       76.80      4.08 o 
   7   4   2      976.97     1009.70     12.61 o 
   8   4   2        1.46        5.13      2.87 o 
   9   4   2        1.77        7.35      3.25 o 
  10   4   2       58.95       43.27      4.47 o 
  11   4   2      675.89      649.84     12.03 o 
  12   4   2      111.10      112.36      7.27 o 
  13   4   2       93.23      107.62      6.83 o 
  14   4   2      128.14      139.19      8.27 o 
  15   4   2       33.83       42.88      6.54 o 
  16   4   2       15.57       16.63      6.66 o 
  17   4   2       22.45       31.63      7.36 o 
  18   4   2        0.09       -8.15      8.51 o 
   1   5   2      242.61      242.58      5.30 o 
   2   5   2      603.85      575.61      7.51 o 
   3   5   2       36.58       18.49      2.69 o 
   4   5   2       60.14       53.12      3.71 o 
   5   5   2     2078.65     2167.51     20.41 o 
   6   5   2      191.72      217.62      6.33 o 
   7   5   2      503.88      526.21      9.24 o 
   8   5   2      153.19      191.25      6.67 o 
   9   5   2        0.25        1.63      3.20 o 
  10   5   2      214.91      233.40      7.75 o 
  11   5   2      738.17      691.70     12.72 o 
  12   5   2      226.82      224.49      9.14 o 
  13   5   2       12.50        6.32      4.48 o 
  14   5   2       76.55       73.96      6.92 o 
  15   5   2       18.23       32.21      6.41 o 
  16   5   2        7.37       11.78      7.35 o 
  17   5   2        6.74       12.37      7.85 o 
   0   6   2     1317.92     1451.58     19.16 o 
   1   6   2      660.71      577.70      7.71 o 
   2   6   2      805.14      721.74      9.06 o 
   3   6   2      673.95      654.36      9.21 o 
   4   6   2      840.13      895.21     11.75 o 
   5   6   2     2777.84     2746.36     24.73 o 
   6   6   2       37.83       31.06      3.55 o 
   7   6   2      278.31      297.55      9.36 o 
   8   6   2        0.46       -3.14      3.14 o 
   9   6   2       35.09       34.86      4.79 o 
  10   6   2       15.53       12.14      4.47 o 
  11   6   2      141.32      147.96      7.81 o 
  12   6   2       99.12      106.46      7.26 o 
  13   6   2       95.61       99.28      7.45 o 
  14   6   2      109.44      106.70      8.25 o 
  15   6   2       50.48       68.18     10.64 o 
  16   6   2        4.89        0.50     10.06 o 
  17   6   2       50.28       74.87     10.21 o 
   1   7   2      342.84      398.60      7.58 o 
   2   7   2      229.50      262.07      6.96 o 
   3   7   2      375.36      376.87      7.47 o 
   4   7   2       74.02       76.18      4.74 o 
   5   7   2      381.94      423.01      8.42 o 
   6   7   2       35.25       29.07      4.06 o 
   7   7   2      756.26      728.31     12.46 o 
   8   7   2        6.18        3.16      3.40 o 
   9   7   2        4.84        3.78      4.49 o 
  10   7   2       23.10       17.52      4.84 o 
  11   7   2       11.51        7.27      4.89 o 
  12   7   2       52.71       48.76      6.94 o 
  13   7   2        4.83        9.04      7.00 o 
  14   7   2       10.01        6.05      6.00 o 
  15   7   2       13.12       13.38      7.17 o 
  16   7   2        4.93        7.87     10.70 o 
   0   8   2      831.52      867.21     21.94 o 
   1   8   2      125.56      118.23      5.98 o 
   2   8   2      220.19      242.89      8.14 o 
   3   8   2      522.13      570.80     10.92 o 
   4   8   2       10.59       12.71      3.92 o 
   5   8   2     1125.05     1140.26     17.20 o 
   6   8   2       29.90       32.10      5.26 o 
   7   8   2        2.92        0.81      4.21 o 
   8   8   2       30.91       32.28      5.34 o 
   9   8   2      198.80      190.15     13.16 o 
  10   8   2       67.18       62.39      7.43 o 
  11   8   2       42.49       24.27      6.94 o 
  12   8   2       32.76       35.80      7.26 o 
  13   8   2        0.56       -6.09      6.09 o 
  14   8   2       58.55       71.43     10.43 o 
  15   8   2        5.37       12.95      8.54 o 
  16   8   2       30.19       25.71     10.62 o 
   1   9   2      181.39      180.53      9.13 o 
   2   9   2       57.62       45.50      6.16 o 
   3   9   2      309.84      282.79     12.59 o 
   4   9   2        1.69       -0.79      5.11 o 
   5   9   2        1.03        0.37      5.25 o 
   6   9   2        4.04        4.08      5.27 o 
   7   9   2       49.69       49.75      8.29 o 
   8   9   2        0.57        9.61      6.24 o 
   9   9   2      401.34      400.58     17.06 o 
  10   9   2        1.91        4.13      6.33 o 
  11   9   2        6.40       -4.98      6.02 o 
  12   9   2       12.35       13.20      7.31 o 
  13   9   2        4.55       10.77      7.53 o 
  14   9   2        7.26       21.94      8.82 o 
  15   9   2       25.48       40.87     14.62 o 
   0  10   2       53.11       55.95     11.75 o 
   1  10   2       76.29       94.55     11.00 o 
   2  10   2       89.88       67.34      7.80 o 
   3  10   2        5.98        9.26      5.95 o 
   4  10   2        0.15       -5.86      6.04 o 
   5  10   2      134.11      170.54     13.92 o 
   6  10   2        3.35       -0.81      6.76 o 
   7  10   2       83.39       85.55      9.58 o 
   8  10   2       76.00       80.69      9.53 o 
   9  10   2       92.70      113.11     10.67 o 
  10  10   2       79.31       79.44     10.68 o 
  11  10   2       40.20       27.15      8.65 o 
  12  10   2       26.10       20.50     15.38 o 
  13  10   2        5.45        0.11      7.41 o 
  14  10   2        3.92       -0.30      8.12 o 
   1  11   2       34.94       37.98      7.79 o 
   2  11   2      157.75      161.43     11.68 o 
   3  11   2      225.23      248.59     13.25 o 
   4  11   2       87.44       82.55      9.22 o 
   5  11   2       22.99       37.69     11.68 o 
   6  11   2       60.11       48.92     10.50 o 
   7  11   2      106.21      104.59     11.44 o 
   8  11   2       62.73       71.91      9.70 o 
   9  11   2      604.21      624.21     20.34 o 
  10  11   2        4.34        9.73      7.98 o 
  11  11   2       22.40       36.56      9.46 o 
  12  11   2        2.52        4.79      8.06 o 
  13  11   2        0.54        7.73      8.73 o 
   0  12   2        2.16        1.70     11.39 o 
   1  12   2        0.90       12.73      8.14 o 
   2  12   2       87.31      100.72     12.71 o 
   3  12   2      148.44      149.48     13.09 o 
   4  12   2       59.03       72.38     10.60 o 
   5  12   2        2.76        6.70      7.08 o 
   6  12   2       22.07       31.94      8.51 o 
   7  12   2        1.92        8.52      8.81 o 
   8  12   2       17.16       17.97      7.98 o 
   9  12   2      131.50      132.29     13.79 o 
  10  12   2       93.16      104.53     12.04 o 
  11  12   2        1.92       -6.38     10.54 o 
   1  13   2       14.37       11.90      9.37 o 
   2  13   2       10.22       15.14      9.79 o 
   3  13   2      206.49      237.24     21.48 o 
   4  13   2        3.94       15.51      8.69 o 
   5  13   2       13.35       26.89      9.45 o 
   6  13   2       30.49       39.64     10.77 o 
   7  13   2       27.39       54.19     10.79 o 
   8  13   2        0.49       17.82      9.45 o 
   9  13   2       64.63       74.94     11.46 o 
  10  13   2       16.00       21.33     12.60 o 
   0  14   2       33.32       28.47     15.16 o 
   1  14   2        0.73       -0.73      9.72 o 
   2  14   2       60.87       78.08     13.19 o 
   3  14   2       91.28       89.65     15.56 o 
   4  14   2        8.15       -9.84      9.84 o 
   5  14   2        4.49        8.31     10.25 o 
   6  14   2       49.80       64.43     18.08 o 
   7  14   2        9.98       16.01     12.99 o 
   1  15   2        0.08       -7.09     10.67 o 
   2  15   2        3.83       -4.85     10.81 o 
   3  15   2        0.86       -2.39     10.55 o 
   4  15   2        6.78       -5.30     18.58 o 
   1   1   3    22570.68    22253.36    187.61 o 
   2   1   3     9344.97     8821.00     59.49 o 
   3   1   3        5.33       -0.55      1.55 o 
   4   1   3       50.39       52.93      2.67 o 
   5   1   3     5774.98     5572.17     39.01 o 
   6   1   3      728.49      738.47      9.72 o 
   7   1   3       25.07       40.85      3.25 o 
   8   1   3       10.46       14.94      2.86 o 
   9   1   3      489.86      464.04      9.32 o 
  10   1   3      305.28      342.65      9.31 o 
  11   1   3      178.19      202.90      9.57 o 
  12   1   3      727.53      701.83     14.44 o 
  13   1   3       44.62       51.66      5.64 o 
  14   1   3       20.81       22.24      4.49 o 
  15   1   3       33.43       23.03      5.85 o 
  16   1   3        0.00        9.68      5.56 o 
  17   1   3        0.40       -0.56      5.80 o 
  18   1   3        3.66        4.71      7.27 o 
   0   2   3     5775.62     5612.39     57.46 o 
   1   2   3      775.35      846.48      8.18 o 
   2   2   3      218.53      238.38      6.02 o 
   3   2   3     5718.72     5677.44     40.37 o 
   4   2   3      934.67     1011.30     10.21 o 
   5   2   3      370.65      341.84      6.52 o 
   6   2   3     1345.74     1301.14     14.14 o 
   7   2   3     1069.01     1061.54     13.08 o 
   8   2   3       18.27       10.83      2.99 o 
   9   2   3       42.81       48.33      4.82 o 
  10   2   3        5.73       12.84      3.51 o 
  11   2   3      714.68      659.75     15.87 o 
  12   2   3      123.64      138.10      7.43 o 
  13   2   3     1397.84     1437.69     20.06 o 
  14   2   3      355.69      375.61     11.05 o 
  15   2   3        3.03       10.31      5.31 o 
  16   2   3        9.64       15.02      5.99 o 
  17   2   3       11.07       18.80      6.83 o 
  18   2   3        3.07       10.04      7.36 o 
   1   3   3     1754.01     1661.95     14.12 o 
   2   3   3      122.10      126.34      3.45 o 
   3   3   3     3636.74     3295.82     24.27 o 
   4   3   3        3.09        5.23      1.80 o 
   5   3   3     4843.42     4797.40     36.70 o 
   6   3   3      330.67      304.66      9.33 o 
   7   3   3      203.17      155.93      5.60 o 
   8   3   3        0.00       -2.47      2.47 o 
   9   3   3        0.00        4.67      2.92 o 
  10   3   3       68.15       58.12      4.74 o 
  11   3   3       79.03       83.64      6.41 o 
  12   3   3        5.98        6.86      4.08 o 
  13   3   3      698.60      651.21     12.91 o 
  14   3   3        5.86        5.25      4.52 o 
  15   3   3        0.06        0.49      5.61 o 
  16   3   3       10.64       11.76      6.13 o 
  17   3   3        0.28       -0.43      6.83 o 
  18   3   3        3.74       24.88      7.85 o 
   0   4   3      204.96      201.48      8.60 o 
   1   4   3     3987.13     3827.03     31.80 o 
   2   4   3     3642.24     3572.89     28.50 o 
   3   4   3     1535.04     1592.43     14.20 o 
   4   4   3      270.38      306.24      5.92 o 
   5   4   3     5653.98     5873.74     43.98 o 
   6   4   3      984.12      985.55     11.86 o 
   7   4   3      509.40      570.50      9.33 o 
   8   4   3       46.84       40.70      3.85 o 
   9   4   3        1.67        1.67      3.10 o 
  10   4   3       22.84       10.34      3.92 o 
  11   4   3       40.34       50.14      5.12 o 
  12   4   3       12.98       10.22      4.24 o 
  13   4   3      127.47      123.20      7.47 o 
  14   4   3       17.12        4.98      5.34 o 
  15   4   3      116.45      161.70     12.81 o 
  16   4   3       29.18       32.99      7.26 o 
  17   4   3        0.04       -0.67      6.62 o 
  18   4   3        1.33        4.61      8.18 o 
   1   5   3        0.30       -0.92      2.49 o 
   2   5   3        2.24        3.33      1.69 o 
   3   5   3       56.34       67.45      3.85 o 
   4   5   3      294.37      324.42      6.98 o 
   5   5   3        2.36        3.09      2.43 o 
   6   5   3      172.75      155.80      5.68 o 
   7   5   3      372.66      391.46      9.52 o 
   8   5   3       24.53       30.39      3.95 o 
   9   5   3        8.74       11.61      4.34 o 
  10   5   3       12.34       14.53      3.96 o 
  11   5   3      533.30      518.61     11.85 o 
  12   5   3       29.94       20.61      5.06 o 
  13   5   3       31.31       41.98      5.85 o 
  14   5   3       14.82       13.00      5.23 o 
  15   5   3       41.62       42.54      7.51 o 
  16   5   3        0.26        0.42      6.37 o 
  17   5   3       81.81      113.03     11.02 o 
   0   6   3      925.18      915.00     16.99 o 
   1   6   3      868.82      920.98     11.01 o 
   2   6   3       25.27       26.65      2.75 o 
   3   6   3      327.20      316.49      6.40 o 
   4   6   3        0.42       -0.09      2.25 o 
   5   6   3       14.74       15.51      3.81 o 
   6   6   3        0.36        0.58      2.72 o 
   7   6   3      143.95      150.77      6.08 o 
   8   6   3       14.68       20.82      4.10 o 
   9   6   3      106.70      121.38      6.68 o 
  10   6   3       64.15       58.12      6.48 o 
  11   6   3        8.85       11.90      4.86 o 
  12   6   3        0.37       -2.82      4.28 o 
  13   6   3       72.90       65.19      7.03 o 
  14   6   3       72.17       76.30      7.51 o 
  15   6   3       21.82       24.93      7.71 o 
  16   6   3       11.03       19.78      7.50 o 
  17   6   3       22.88       28.57     11.09 o 
   1   7   3        4.67        9.37      3.31 o 
   2   7   3      759.07      830.92     19.13 o 
   3   7   3       29.20       23.61      3.64 o 
   4   7   3       46.44       44.59      4.11 o 
   5   7   3       77.36       70.33      5.42 o 
   6   7   3      149.68      147.34      6.94 o 
   7   7   3       10.22        7.80      3.57 o 
   8   7   3      343.82      343.71     10.08 o 
   9   7   3       96.82       82.99      6.57 o 
  10   7   3       24.16       14.89      4.92 o 
  11   7   3       72.21       88.56      7.70 o 
  12   7   3        1.36       -4.61      4.61 o 
  13   7   3       94.71      100.77      8.59 o 
  14   7   3        4.47       11.78      6.53 o 
  15   7   3        6.89       25.41      8.07 o 
  16   7   3        0.19        1.34     10.25 o 
   0   8   3       80.75      100.63      8.11 o 
   1   8   3      754.44      783.83     14.50 o 
   2   8   3       93.20       91.45      5.58 o 
   3   8   3       59.12       66.93      5.52 o 
   4   8   3      184.52      192.43      7.94 o 
   5   8   3       10.12        8.90      4.25 o 
   6   8   3        5.30       -0.97      4.07 o 
   7   8   3       11.06       13.42      5.41 o 
   8   8   3      456.26      455.25     12.24 o 
   9   8   3       76.54       90.06      7.57 o 
  10   8   3      300.88      268.56     10.75 o 
  11   8   3       26.73       15.43      8.38 o 
  12   8   3        8.21       12.89      5.89 o 
  13   8   3        2.82       -1.70      6.40 o 
  14   8   3        2.95        1.32      7.71 o 
  15   8   3       46.42       25.86     11.99 o 
  16   8   3       26.22       15.09     11.27 o 
   1   9   3        8.04       13.54      5.88 o 
   2   9   3        0.38        0.04      4.83 o 
   3   9   3        0.12       -4.49      4.49 o 
   4   9   3       48.65       42.80      6.79 o 
   5   9   3       28.59       20.71      6.59 o 
   6   9   3      621.69      607.28     14.66 o 
   7   9   3      416.70      435.27     13.12 o 
   8   9   3      693.60      653.14     18.71 o 
   9   9   3      172.28      175.82     11.02 o 
  10   9   3        2.93       -5.50      5.50 o 
  11   9   3        2.57        6.93      6.59 o 
  12   9   3        1.43       -4.28      5.96 o 
  13   9   3        1.33       -2.64      6.92 o 
  14   9   3       17.12       16.57      8.50 o 
  15   9   3       43.39       45.73     15.18 o 
   0  10   3       31.26       30.25     10.25 o 
   1  10   3       98.13       83.89      9.20 o 
   2  10   3      355.76      326.06     12.93 o 
   3  10   3      329.08      368.66     13.44 o 
   4  10   3     1173.60     1161.73     22.00 o 
   5  10   3       23.08       43.04      7.77 o 
   6  10   3        0.03        1.10      6.22 o 
   7  10   3        3.43       -5.89      5.89 o 
   8  10   3      425.04      431.98     16.44 o 
   9  10   3      164.50      152.69     11.85 o 
  10  10   3        3.85        5.11      6.93 o 
  11  10   3        9.05        7.86      7.31 o 
  12  10   3        5.16        5.85      7.42 o 
  13  10   3       18.39        9.67     10.88 o 
  14  10   3        0.42        6.29      9.94 o 
   1  11   3       32.42       17.53      7.43 o 
   2  11   3        7.31       -4.52      6.19 o 
   3  11   3        7.04       19.52      7.45 o 
   4  11   3      298.38      314.64     23.28 o 
   5  11   3       80.81       86.81     10.64 o 
   6  11   3        0.03        3.46      6.72 o 
   7  11   3       51.74       49.45      8.48 o 
   8  11   3        0.03        2.05      7.04 o 
   9  11   3        7.20       16.82      8.19 o 
  10  11   3        0.02       -4.31      7.46 o 
  11  11   3       36.00       25.83      8.85 o 
  12  11   3        0.80       12.60      8.63 o 
  13  11   3        3.99       -1.43      9.34 o 
   0  12   3       43.42       11.28     13.87 o 
   1  12   3        0.01       10.81      8.54 o 
   2  12   3       18.31       31.87      9.01 o 
   3  12   3       25.49       41.14     16.57 o 
   4  12   3        3.66        7.65      8.05 o 
   5  12   3       17.90       34.18     10.12 o 
   6  12   3        0.52       13.70      8.30 o 
   7  12   3       23.24       30.06      8.48 o 
   8  12   3       88.71       98.36     11.18 o 
   9  12   3       24.60       35.58      9.11 o 
  10  12   3       58.20       42.96     10.83 o 
  11  12   3        3.43        0.63      8.68 o 
   1  13   3        0.43        8.03      9.20 o 
   2  13   3       12.01        9.34      8.33 o 
   3  13   3       16.33       15.26     10.44 o 
   4  13   3        0.39        5.62     10.86 o 
   5  13   3        0.06        9.85      8.65 o 
   6  13   3       14.05       38.41     10.51 o 
   7  13   3       29.35       49.77     10.82 o 
   8  13   3       19.80       15.51     14.40 o 
   9  13   3      105.35       95.32     12.18 o 
  10  13   3       12.46       31.27     10.20 o 
   0  14   3       15.77       -0.73     13.61 o 
   1  14   3       17.41       10.98     10.37 o 
   2  14   3       52.95       45.53     11.76 o 
   3  14   3       62.76       90.88     17.55 o 
   4  14   3       18.32       10.03     10.48 o 
   5  14   3        0.19        8.20     11.29 o 
   6  14   3        3.62       11.82     10.20 o 
   7  14   3        1.29        9.69     12.17 o 
   1  15   3       45.64       24.56     12.01 o 
   2  15   3        9.65       -2.64     12.35 o 
   3  15   3       52.76       41.72     12.80 o 
   4  15   3        2.99       38.88     24.32 o 
   0   0   4     4427.19     3998.39     64.58 o 
   1   0   4      900.67      830.89     13.33 o 
   2   0   4    93096.78    97101.29   2782.04 o 
   3   0   4    11270.17    11205.71    101.94 o 
   4   0   4       77.12       86.45      4.35 o 
   5   0   4      441.85      431.30      9.13 o 
   6   0   4     5807.71     6087.14     85.74 o 
   7   0   4      461.74      547.71     11.96 o 
   8   0   4        3.08        3.59      3.44 o 
   9   0   4      612.00      608.79     15.31 o 
  10   0   4     1364.29     1262.89     22.02 o 
  11   0   4       10.81       11.74      4.89 o 
  12   0   4     6872.80     6538.16     72.84 o 
  13   0   4      410.10      415.63     14.51 o 
  14   0   4      370.22      413.64     17.20 o 
  15   0   4       78.48       79.44     10.82 o 
  16   0   4       51.74       45.81      9.86 o 
  17   0   4       49.02       55.24     10.89 o 
  18   0   4       99.60      156.46     15.14 o 
   1   1   4      710.96      606.18      7.21 o 
   2   1   4       13.81        7.57      1.96 o 
   3   1   4        0.77        5.54      1.68 o 
   4   1   4       54.75       57.96      2.71 o 
   5   1   4     1117.09     1008.36     10.56 o 
   6   1   4     1236.75     1350.01     13.52 o 
   7   1   4     2097.13     2460.84     23.44 o 
   8   1   4      896.98      816.77     11.05 o 
   9   1   4       24.13       20.54      3.20 o 
  10   1   4       26.42       24.80      3.70 o 
  11   1   4       15.48       20.73      4.03 o 
  12   1   4       66.15       71.85      5.75 o 
  13   1   4        4.99       16.21      4.66 o 
  14   1   4       82.88       68.35      6.79 o 
  15   1   4        7.75       14.98      5.36 o 
  16   1   4        0.71        6.43      5.45 o 
  17   1   4       17.34       25.71      6.70 o 
  18   1   4        1.64       -2.37      6.64 o 
   0   2   4   179007.98   198103.45   2374.88 o 
   1   2   4     3177.75     2936.12     23.10 o 
   2   2   4    19078.49    18562.48    121.83 o 
   3   2   4     1425.28     1237.77     11.17 o 
   4   2   4     1863.35     1771.47     15.14 o 
   5   2   4      971.11      960.47     10.47 o 
   6   2   4      318.81      361.19      6.81 o 
   7   2   4     2282.61     2421.73     21.39 o 
   8   2   4      752.36      770.39     10.90 o 
   9   2   4       41.34       41.21      3.89 o 
  10   2   4      604.67      568.52     10.69 o 
  11   2   4       97.50      116.35      6.21 o 
  12   2   4      263.86      248.75      8.44 o 
  13   2   4       53.89       61.84      5.69 o 
  14   2   4      264.54      268.31     11.04 o 
  15   2   4      325.82      320.20     12.13 o 
  16   2   4       22.09       18.49      9.42 o 
  17   2   4      112.95      122.16     10.31 o 
  18   2   4       40.87       55.84      8.96 o 
   1   3   4     3619.84     3436.23     24.52 o 
   2   3   4     1532.05     1451.68     15.61 o 
   3   3   4      780.46      794.82      9.78 o 
   4   3   4      277.46      249.93      7.03 o 
   5   3   4     2053.54     2270.58     20.35 o 
   6   3   4     1573.19     1758.24     17.94 o 
   7   3   4     2128.17     2233.53     21.58 o 
   8   3   4      128.71      134.27      5.38 o 
   9   3   4      196.62      220.29      7.37 o 
  10   3   4       53.68       44.81      4.69 o 
  11   3   4       40.05       38.05      5.05 o 
  12   3   4      109.06      112.94      7.09 o 
  13   3   4      156.79      136.43      7.86 o 
  14   3   4        0.38       -5.10      5.10 o 
  15   3   4       27.89       24.90      6.73 o 
  16   3   4        0.09       -5.70      5.70 o 
  17   3   4        0.00        2.47      6.69 o 
  18   3   4       19.89       31.66      9.34 o 
   0   4   4     4543.93     4469.74     56.20 o 
   1   4   4     5713.94     5802.28     41.63 o 
   2   4   4      450.55      490.91      6.52 o 
   3   4   4      342.09      311.40      5.50 o 
   4   4   4      932.72      900.37     10.61 o 
   5   4   4     2266.37     2320.98     27.72 o 
   6   4   4     1548.06     1684.23     17.41 o 
   7   4   4       18.38       13.94      2.74 o 
   8   4   4      758.14      782.73     12.03 o 
   9   4   4      784.25      756.73     12.43 o 
  10   4   4      349.01      355.98      9.91 o 
  11   4   4      308.73      314.08      9.95 o 
  12   4   4      710.32      661.12     14.18 o 
  13   4   4      312.01      273.00     10.51 o 
  14   4   4       20.29       24.15      6.23 o 
  15   4   4        0.67        6.18      5.91 o 
  16   4   4       10.86       11.11      6.60 o 
  17   4   4       29.89       44.18      8.45 o 
  18   4   4       32.90       51.29     10.33 o 
   1   5   4     4677.09     4837.28     42.83 o 
   2   5   4      292.69      308.58      6.09 o 
   3   5   4      225.39      270.70      5.91 o 
   4   5   4      286.42      313.36      6.30 o 
   5   5   4       35.36       35.25      3.22 o 
   6   5   4      436.71      433.53      8.01 o 
   7   5   4      314.32      361.72      7.82 o 
   8   5   4      370.41      328.53      8.05 o 
   9   5   4       66.64       67.71      5.50 o 
  10   5   4       30.07       33.65      4.91 o 
  11   5   4       22.90       21.54      4.73 o 
  12   5   4        4.51        0.08      4.44 o 
  13   5   4        5.11        1.91      5.00 o 
  14   5   4        1.23        0.23      5.40 o 
  15   5   4        9.08        3.90      7.29 o 
  16   5   4        5.59        2.30      6.43 o 
  17   5   4       10.55       27.66      8.72 o 
   0   6   4       16.49       14.00      6.91 o 
   1   6   4     1510.25     1547.32     16.79 o 
   2   6   4     1084.06      942.92     11.48 o 
   3   6   4        5.85        5.96      2.35 o 
   4   6   4      830.58      882.52     12.31 o 
   5   6   4      119.13      108.30      4.83 o 
   6   6   4     1060.75     1050.87     14.00 o 
   7   6   4       41.60       24.21      4.00 o 
   8   6   4      626.60      557.83     11.62 o 
   9   6   4        0.11       -0.93      3.69 o 
  10   6   4       41.84       36.21      5.19 o 
  11   6   4      376.13      387.57     10.89 o 
  12   6   4       31.47       35.53      5.74 o 
  13   6   4        8.52        3.14      5.10 o 
  14   6   4        9.86        1.45      5.88 o 
  15   6   4       51.12       45.43      8.11 o 
  16   6   4       15.04       19.81      9.54 o 
  17   6   4        6.36       21.19      8.75 o 
   1   7   4      565.74      607.13     10.56 o 
   2   7   4       56.68       53.29      4.38 o 
   3   7   4        1.72       -2.34      2.53 o 
   4   7   4        6.16        3.03      3.04 o 
   5   7   4      264.23      250.57     10.41 o 
   6   7   4       13.22        7.06      3.48 o 
   7   7   4      355.02      373.06     10.04 o 
   8   7   4       16.25       12.36      4.60 o 
   9   7   4      453.74      427.79     12.68 o 
  10   7   4        0.61       -4.07      4.07 o 
  11   7   4      223.41      207.59      9.59 o 
  12   7   4        5.91        9.64      5.18 o 
  13   7   4        3.42       -5.22      5.24 o 
  14   7   4       40.87       47.35      8.77 o 
  15   7   4       22.09       16.68     12.40 o 
  16   7   4        0.28       -3.36      7.90 o 
   0   8   4       90.99       99.63      8.21 o 
   1   8   4       34.60       59.89      4.94 o 
   2   8   4      560.79      541.75     11.44 o 
   3   8   4      592.64      610.70     13.20 o 
   4   8   4      373.75      353.19     11.11 o 
   5   8   4      299.44      296.90      9.95 o 
   6   8   4      119.27      126.20      8.24 o 
   7   8   4      653.88      654.05     15.72 o 
   8   8   4      196.66      200.59      9.97 o 
   9   8   4       42.35       47.67      6.27 o 
  10   8   4        7.18       -4.65      4.78 o 
  11   8   4       35.29       27.46      8.13 o 
  12   8   4        9.62       14.00      6.18 o 
  13   8   4       67.84       67.00      8.89 o 
  14   8   4       15.05       12.70      9.06 o 
  15   8   4        4.75        3.83      8.89 o 
  16   8   4        2.65        6.76     10.31 o 
   1   9   4      271.24      315.74     18.15 o 
   2   9   4       97.82      106.95      9.36 o 
   3   9   4      174.98      159.46      9.23 o 
   4   9   4        0.06        5.47      5.02 o 
   5   9   4       54.94       47.43      6.31 o 
   6   9   4      170.79      176.51     11.56 o 
   7   9   4      234.82      208.10     11.20 o 
   8   9   4      131.29      156.00      9.78 o 
   9   9   4       28.53       39.08      7.33 o 
  10   9   4        1.47       11.22      6.22 o 
  11   9   4        3.99        2.77      6.31 o 
  12   9   4        6.34        3.31      6.80 o 
  13   9   4        1.53        2.51      7.24 o 
  14   9   4       13.52       16.91     11.52 o 
  15   9   4        0.00        0.85      8.96 o 
   0  10   4       35.32       34.28     10.91 o 
   1  10   4       17.59       23.08      7.01 o 
   2  10   4       30.08       29.73      7.41 o 
   3  10   4      147.87      159.94     12.35 o 
   4  10   4        1.21        7.62      5.93 o 
   5  10   4       42.09       41.66      8.15 o 
   6  10   4       35.51       21.39      6.63 o 
   7  10   4       11.44       16.27      7.23 o 
   8  10   4       23.31       14.46      7.03 o 
   9  10   4       59.24       54.36      8.76 o 
  10  10   4        1.96       -1.58      6.76 o 
  11  10   4        2.92        2.81      6.90 o 
  12  10   4        9.50        4.36      7.85 o 
  13  10   4        0.06       -1.41      8.15 o 
  14  10   4       12.25       -8.13      9.15 o 
   1  11   4        3.89       -0.26      6.52 o 
   2  11   4       15.72       16.18      7.27 o 
   3  11   4       58.77       79.00     10.66 o 
   4  11   4      172.33      199.90     12.79 o 
   5  11   4       12.37       16.55      7.07 o 
   6  11   4       49.15       43.95      8.35 o 
   7  11   4       52.26       46.79      9.77 o 
   8  11   4        9.00       30.35      7.81 o 
   9  11   4       63.61       77.72     10.93 o 
  10  11   4       17.77       30.00      8.32 o 
  11  11   4       82.50       72.78     10.55 o 
  12  11   4        9.15        4.81      9.26 o 
  13  11   4        7.26       -5.11     16.50 o 
   0  12   4        0.86       -4.78      9.88 o 
   1  12   4       92.63       71.06     10.01 o 
   2  12   4      505.82      546.49     20.92 o 
   3  12   4      124.42      116.27     12.24 o 
   4  12   4       50.38       38.28      9.64 o 
   5  12   4        2.57       17.02      9.22 o 
   6  12   4       10.74       11.99      8.14 o 
   7  12   4        6.36       -3.39      8.46 o 
   8  12   4       61.41       77.15     10.38 o 
   9  12   4       22.65       34.17      9.21 o 
  10  12   4        2.64       -8.51      8.51 o 
  11  12   4        0.09        3.43      8.80 o 
   1  13   4        3.95        7.36      8.53 o 
   2  13   4        4.94       -6.13      7.96 o 
   3  13   4       26.50       36.00      9.86 o 
   4  13   4        3.99       11.44     12.27 o 
   5  13   4       18.50       34.14     12.14 o 
   6  13   4        4.56        6.28     11.87 o 
   7  13   4        4.64       15.50      9.27 o 
   8  13   4        9.02       23.08     10.13 o 
   9  13   4        7.65       28.06     10.72 o 
   0  14   4      108.24       82.99     19.39 o 
   1  14   4        5.01        9.24     10.15 o 
   2  14   4       12.24        4.41     10.85 o 
   3  14   4       48.16       55.79     13.14 o 
   4  14   4        1.80        4.15      9.78 o 
   5  14   4        2.43        5.77      9.35 o 
   6  14   4        0.25       16.27     16.30 o 
   7  14   4        3.82       14.69     21.28 o 
   1  15   4        2.13        2.24     11.03 o 
   2  15   4       77.67       86.60     15.13 o 
   3  15   4        8.26       -1.83     11.54 o 
   1   1   5     1170.76     1180.62     10.47 o 
   2   1   5     4992.93     4788.94     33.92 o 
   3   1   5      289.11      267.59      4.73 o 
   4   1   5      244.99      232.09      4.57 o 
   5   1   5       73.13       99.32      3.68 o 
   6   1   5    11951.20    12473.43     82.31 o 
   7   1   5     3596.19     3724.57     29.48 o 
   8   1   5       83.20       52.69      3.74 o 
   9   1   5        8.33       14.11      3.15 o 
  10   1   5      221.20      204.41      6.74 o 
  11   1   5        5.00       11.01      3.72 o 
  12   1   5     1683.77     1680.14     20.54 o 
  13   1   5      779.18      720.43     15.20 o 
  14   1   5       19.30       22.54      5.53 o 
  15   1   5        2.22       -1.93      5.06 o 
  16   1   5        6.89        8.32      6.86 o 
  17   1   5        6.81        8.83      6.50 o 
  18   1   5        0.00        8.97      7.32 o 
   0   2   5    87896.99    87742.05   1650.86 o 
   1   2   5    39740.20    39973.35    270.06 o 
   2   2   5     5115.93     5283.14     39.37 o 
   3   2   5     6424.24     6321.65     44.94 o 
   4   2   5      930.99      923.74      9.73 o 
   5   2   5      272.55      248.72      5.31 o 
   6   2   5     4874.20     5150.64     37.75 o 
   7   2   5      248.16      256.73      6.56 o 
   8   2   5      653.47      756.85     10.82 o 
   9   2   5       18.39       21.28      3.37 o 
  10   2   5       11.72       11.31      3.35 o 
  11   2   5       26.61       22.44      4.21 o 
  12   2   5       31.62       29.20      4.78 o 
  13   2   5     1373.86     1302.09     23.13 o 
  14   2   5      194.46      212.51     10.06 o 
  15   2   5      117.09      118.98      9.44 o 
  16   2   5        1.44       -2.20      5.89 o 
  17   2   5       29.15       50.52      7.83 o 
  18   2   5       57.33       70.34     12.29 o 
   1   3   5     5689.60     5762.97     40.89 o 
   2   3   5     1868.14     1793.22     16.53 o 
   3   3   5      214.88      188.63      4.87 o 
   4   3   5      348.11      336.30      7.89 o 
   5   3   5     3663.41     3888.24     30.83 o 
   6   3   5      392.29      416.46      7.41 o 
   7   3   5      116.32       91.84      4.50 o 
   8   3   5     1232.96     1166.13     14.04 o 
   9   3   5      896.25      880.50     12.58 o 
  10   3   5      389.79      344.95      8.65 o 
  11   3   5      460.37      438.29      9.97 o 
  12   3   5      131.78      144.88      7.63 o 
  13   3   5        0.47        1.74      4.98 o 
  14   3   5       51.77       37.78      6.72 o 
  15   3   5       58.59       66.66      8.15 o 
  16   3   5       11.47        7.57      7.25 o 
  17   3   5        5.50       11.15      7.05 o 
  18   3   5       23.81       32.72      8.35 o 
   0   4   5     1210.81     1178.61     17.72 o 
   1   4   5     6294.47     6379.49     50.60 o 
   2   4   5      638.11      563.06      7.73 o 
   3   4   5      425.53      451.43      6.43 o 
   4   4   5      610.59      597.90      8.84 o 
   5   4   5        8.17        6.29      2.06 o 
   6   4   5      277.28      248.61      6.57 o 
   7   4   5       61.18       42.80      3.92 o 
   8   4   5       34.35       34.90      4.58 o 
   9   4   5       61.42       48.78      4.33 o 
  10   4   5      241.25      228.19      7.65 o 
  11   4   5     1285.76     1270.80     18.04 o 
  12   4   5      963.50      966.08     17.99 o 
  13   4   5      433.69      408.68     13.07 o 
  14   4   5       41.89       50.25      7.23 o 
  15   4   5       42.45       34.24      7.83 o 
  16   4   5       14.45       16.89      7.35 o 
  17   4   5       31.10       36.31      9.59 o 
  18   4   5       58.41       77.51     10.00 o 
   1   5   5     2216.62     2164.47     20.39 o 
   2   5   5      433.75      478.99      6.84 o 
   3   5   5      154.00      142.02      4.76 o 
   4   5   5     2508.48     2579.39     21.61 o 
   5   5   5      362.02      361.03      7.27 o 
   6   5   5       66.46       56.62      3.81 o 
   7   5   5      311.13      333.46      8.32 o 
   8   5   5      340.57      314.36      8.97 o 
   9   5   5     1045.77     1003.79     15.91 o 
  10   5   5      623.08      653.08     16.86 o 
  11   5   5      196.44      240.73      9.60 o 
  12   5   5       38.44       17.98      6.58 o 
  13   5   5       15.26       17.51      5.99 o 
  14   5   5        0.88        3.29      8.06 o 
  15   5   5        2.33       12.96      6.17 o 
  16   5   5        0.06        3.77      6.39 o 
  17   5   5        8.24       17.48      7.59 o 
   0   6   5     2445.92     2615.91     66.34 o 
   1   6   5      954.01     1054.99     15.03 o 
   2   6   5      253.14      254.60      6.81 o 
   3   6   5      361.10      370.19      7.50 o 
   4   6   5      218.88      213.03      7.83 o 
   5   6   5      539.23      535.28     12.60 o 
   6   6   5       15.80       19.47      4.69 o 
   7   6   5      478.56      491.50     10.19 o 
   8   6   5       19.19       17.99      3.56 o 
   9   6   5      292.37      308.06      9.39 o 
  10   6   5        9.30        7.11      4.25 o 
  11   6   5      244.78      221.76      9.10 o 
  12   6   5        1.87       13.70      5.20 o 
  13   6   5       37.63       34.13      6.73 o 
  14   6   5       28.59       29.28      6.78 o 
  15   6   5        1.08       -6.21      6.21 o 
  16   6   5       19.55       25.93      8.42 o 
  17   6   5        5.86       12.51      8.40 o 
   1   7   5      384.67      358.64      8.44 o 
   2   7   5      126.76      127.57      5.81 o 
   3   7   5       69.25       48.50      5.09 o 
   4   7   5       94.64       93.64      5.92 o 
   5   7   5        1.86       -2.34      3.83 o 
   6   7   5       54.55       46.68      5.21 o 
   7   7   5      724.26      743.77     14.37 o 
   8   7   5      158.88      154.90      8.64 o 
   9   7   5      158.14      140.66      8.38 o 
  10   7   5      140.12      133.67      8.08 o 
  11   7   5        2.80        3.26      5.00 o 
  12   7   5        5.37        0.54      5.05 o 
  13   7   5       10.02        8.93      6.41 o 
  14   7   5        7.97        3.67      6.70 o 
  15   7   5        0.00        1.22      9.18 o 
  16   7   5        0.70       17.76      8.75 o 
   0   8   5       19.33        9.65      5.54 o 
   1   8   5        2.35        3.39      3.81 o 
   2   8   5      183.10      183.60      7.80 o 
   3   8   5      111.33      120.93      7.53 o 
   4   8   5        0.29        6.82      4.03 o 
   5   8   5       62.99       57.33      5.64 o 
   6   8   5      518.16      541.09     12.90 o 
   7   8   5       70.71       70.33      7.13 o 
   8   8   5      252.64      221.30      9.97 o 
   9   8   5       74.44       88.93      7.46 o 
  10   8   5        0.30        1.67      5.26 o 
  11   8   5        0.63       -1.39      4.92 o 
  12   8   5        0.98        2.78      6.49 o 
  13   8   5       14.26       29.09      8.55 o 
  14   8   5        3.64       13.54      7.82 o 
  15   8   5       18.54       34.03      9.57 o 
  16   8   5       19.85       12.69     16.03 o 
   1   9   5       82.96      100.48      7.22 o 
   2   9   5      224.62      245.28     13.77 o 
   3   9   5      214.59      253.15     10.20 o 
   4   9   5      178.83      185.96     10.23 o 
   5   9   5     1204.57     1295.99     32.57 o 
   6   9   5      140.32      151.11      9.93 o 
   7   9   5       34.35       31.53      6.22 o 
   8   9   5       15.93       19.16      5.96 o 
   9   9   5      581.61      583.45     16.97 o 
  10   9   5       24.07       17.99      6.54 o 
  11   9   5       24.54       21.15      7.28 o 
  12   9   5        0.12        0.97      6.87 o 
  13   9   5        9.03       -1.97      8.61 o 
  14   9   5        6.62       -2.75      9.23 o 
  15   9   5        8.93       24.68     10.56 o 
   0  10   5      177.37      140.56     15.14 o 
   1  10   5      100.58       95.17      9.66 o 
   2  10   5       53.39       48.33      8.09 o 
   3  10   5      995.61     1037.28     23.01 o 
   4  10   5       15.47       21.10      6.10 o 
   5  10   5      316.29      301.32     12.70 o 
   6  10   5      601.61      624.77     17.03 o 
   7  10   5      106.64       94.53      9.01 o 
   8  10   5       10.72        2.13      7.03 o 
   9  10   5      201.74      253.15     14.10 o 
  10  10   5      111.05      116.19     11.10 o 
  11  10   5        0.08        2.92      7.00 o 
  12  10   5        0.53       -5.58      7.48 o 
  13  10   5       14.05        4.40      9.69 o 
  14  10   5        2.12        7.77     10.01 o 
   1  11   5       66.44       53.00      8.71 o 
   2  11   5       30.31       25.09     10.15 o 
   3  11   5      281.10      286.54     16.18 o 
   4  11   5       52.36       65.16      9.28 o 
   5  11   5      145.66      148.75     12.11 o 
   6  11   5      101.19      113.68     11.71 o 
   7  11   5       20.22       25.92     11.72 o 
   8  11   5      209.72      227.71     14.06 o 
   9  11   5       14.14       26.95      9.98 o 
  10  11   5       11.15       23.49      8.97 o 
  11  11   5        0.54       -7.87      7.87 o 
  12  11   5        2.47        6.77      8.76 o 
  13  11   5       24.78       23.88     11.85 o 
   0  12   5       87.24       83.15     22.63 o 
   1  12   5        3.55        3.82      7.68 o 
   2  12   5       23.05       24.10      8.48 o 
   3  12   5      250.32      270.69     16.24 o 
   4  12   5        3.17       17.15      8.48 o 
   5  12   5       14.43       16.68      8.77 o 
   6  12   5       27.71       30.50      9.22 o 
   7  12   5       20.14       28.60     11.00 o 
   8  12   5       44.74       37.73      9.94 o 
   9  12   5        6.21       13.26      8.32 o 
  10  12   5        1.31        6.30      8.37 o 
  11  12   5       18.00       31.38     10.77 o 
   1  13   5        1.63       -2.25      8.16 o 
   2  13   5        0.30       -5.74     14.49 o 
   3  13   5        7.52        8.21     11.46 o 
   4  13   5      110.55      106.51     15.87 o 
   5  13   5        1.04       -9.41      9.41 o 
   6  13   5       14.32       10.94     14.43 o 
   7  13   5       13.64        7.46     11.01 o 
   8  13   5        6.08       29.31     10.66 o 
   9  13   5        2.17       20.13     12.52 o 
   0  14   5       46.49       33.65     17.07 o 
   1  14   5        1.26       -7.27      9.13 o 
   2  14   5       17.54       26.69     11.02 o 
   3  14   5       14.80       20.18     10.27 o 
   4  14   5       14.09       -1.17      9.67 o 
   5  14   5        0.07        1.77      9.36 o 
   6  14   5        1.43       21.42     10.87 o 
   7  14   5        1.32       11.93     10.77 o 
   1  15   5        2.45      -11.44     12.59 o 
   2  15   5       15.53       32.91     15.18 o 
   3  15   5        0.39       -5.83     12.39 o 
   0   0   6     1278.84     1100.69     27.18 o 
   1   0   6     9063.62     8338.87     83.77 o 
   2   0   6     7026.64     6895.57     81.46 o 
   3   0   6      420.41      432.76     10.25 o 
   4   0   6     2133.24     1934.10     22.60 o 
   5   0   6      614.89      693.16     11.81 o 
   6   0   6     2062.47     2051.42     25.62 o 
   7   0   6      431.19      515.16     11.56 o 
   8   0   6       29.27       35.62      4.69 o 
   9   0   6        0.24       -3.30      3.55 o 
  10   0   6      171.92      161.94     11.33 o 
  11   0   6     1799.32     1828.99     28.84 o 
  12   0   6      620.07      537.66     19.77 o 
  13   0   6      568.15      541.43     18.82 o 
  14   0   6        2.85        4.87      7.26 o 
  15   0   6        0.48        9.94      9.06 o 
  16   0   6        5.13        9.22      8.18 o 
  17   0   6        7.00       29.90      9.81 o 
  18   0   6       12.10        8.94     12.49 o 
   1   1   6     8935.85     8068.79     54.85 o 
   2   1   6     1810.89     1784.55     14.28 o 
   3   1   6      165.78      174.37      3.86 o 
   4   1   6        0.12        0.43      1.63 o 
   5   1   6      494.78      476.37      6.95 o 
   6   1   6      434.56      419.30      7.06 o 
   7   1   6      758.91      753.00     10.13 o 
   8   1   6     1148.73     1079.51     13.12 o 
   9   1   6      167.15      186.68      6.14 o 
  10   1   6        0.02        2.12      3.12 o 
  11   1   6       55.70       49.78      5.21 o 
  12   1   6        1.80        7.07      5.35 o 
  13   1   6      925.36      930.41     17.33 o 
  14   1   6      112.66      105.59      7.87 o 
  15   1   6       56.82       58.84      7.64 o 
  16   1   6        0.98        0.79      6.96 o 
  17   1   6        3.16        3.01      6.61 o 
  18   1   6        5.16        4.86      7.39 o 
   0   2   6     4889.58     4679.85     45.30 o 
   1   2   6     4519.78     4533.44     34.27 o 
   2   2   6    14524.44    14220.79     99.14 o 
   3   2   6      379.48      429.40      6.00 o 
   4   2   6      893.07      829.28      9.22 o 
   5   2   6     1186.82     1120.52     11.75 o 
   6   2   6     1023.63      925.39     11.97 o 
   7   2   6      171.44      153.71      6.74 o 
   8   2   6       18.86       18.59      3.22 o 
   9   2   6       43.41       51.12      4.17 o 
  10   2   6       67.91       77.88      5.08 o 
  11   2   6       63.39       58.15      5.26 o 
  12   2   6      405.15      433.38     14.12 o 
  13   2   6      205.20      238.82     10.24 o 
  14   2   6        0.99        6.88      5.72 o 
  15   2   6        1.73        2.21      5.56 o 
  16   2   6       22.66       26.92      6.86 o 
  17   2   6        0.93       12.68      6.84 o 
  18   2   6        0.08       -2.32      8.55 o 
   1   3   6     2119.28     1983.84     17.72 o 
   2   3   6      265.31      277.53      5.48 o 
   3   3   6     1165.06     1208.32     12.97 o 
   4   3   6       27.08       29.85      2.47 o 
   5   3   6     2349.24     2514.71     21.04 o 
   6   3   6       16.70       31.64      3.14 o 
   7   3   6      583.03      636.88     11.94 o 
   8   3   6      278.23      316.54      8.00 o 
   9   3   6     1160.44     1101.47     14.23 o 
  10   3   6       56.84       70.84      5.01 o 
  11   3   6       27.44       29.63      4.66 o 
  12   3   6      154.84      151.88      9.54 o 
  13   3   6        2.23        7.41      5.49 o 
  14   3   6       22.22       32.05      6.72 o 
  15   3   6        0.00        1.95      5.63 o 
  16   3   6        0.00       -2.57      5.98 o 
  17   3   6        2.66        1.93      6.73 o 
  18   3   6        3.21        4.37      7.55 o 
   0   4   6    11714.35    12051.58    110.82 o 
   1   4   6     6292.53     6395.99     45.86 o 
   2   4   6     1810.04     1806.85     16.55 o 
   3   4   6       37.80       36.55      3.53 o 
   4   4   6     2377.18     2290.36     21.92 o 
   5   4   6       82.35      102.67      4.12 o 
   6   4   6      447.14      425.53      9.16 o 
   7   4   6        0.11       -0.40      2.54 o 
   8   4   6      137.84      153.43      6.05 o 
   9   4   6        4.12        3.52      3.47 o 
  10   4   6        0.17       -0.45      3.72 o 
  11   4   6      158.78      163.31      8.44 o 
  12   4   6      302.00      310.04     11.40 o 
  13   4   6      558.46      562.91     15.05 o 
  14   4   6       30.70       37.96      7.16 o 
  15   4   6        3.58       11.17      6.08 o 
  16   4   6        5.89       11.17      6.71 o 
  17   4   6        2.54        5.45      6.89 o 
  18   4   6        4.27        7.14     10.29 o 
   1   5   6     3217.10     3620.48     30.08 o 
   2   5   6      271.28      242.43      4.97 o 
   3   5   6      280.37      285.78      6.74 o 
   4   5   6       17.13        5.14      2.71 o 
   5   5   6       16.26       21.52      2.69 o 
   6   5   6       63.43       88.76      5.41 o 
   7   5   6     1420.30     1408.26     19.10 o 
   8   5   6     1456.94     1507.09     19.50 o 
   9   5   6       96.41       95.79      6.03 o 
  10   5   6       91.58      111.36      6.77 o 
  11   5   6      363.67      358.63     10.86 o 
  12   5   6        7.76        7.01      5.60 o 
  13   5   6        0.67       -2.54      5.45 o 
  14   5   6       80.71       78.87      8.15 o 
  15   5   6        2.45        4.06      6.27 o 
  16   5   6       42.35       52.88      8.39 o 
  17   5   6        4.34       18.27      7.80 o 
   0   6   6      231.39      170.63      8.19 o 
   1   6   6     2998.77     3096.31     27.81 o 
   2   6   6     1709.07     1831.07     17.80 o 
   3   6   6        3.12       -2.80      2.83 o 
   4   6   6      206.06      250.01      8.18 o 
   5   6   6      355.83      374.77      8.83 o 
   6   6   6      781.49      757.52     12.10 o 
   7   6   6        1.83        0.57      3.38 o 
   8   6   6       41.26       32.58      5.13 o 
   9   6   6       45.34       29.73      6.43 o 
  10   6   6      191.87      212.61     11.59 o 
  11   6   6     1009.80      989.52     18.68 o 
  12   6   6      292.24      300.32     11.85 o 
  13   6   6       46.83       37.11      7.22 o 
  14   6   6        1.73        9.37      6.48 o 
  15   6   6       30.10       40.95      7.89 o 
  16   6   6        2.70       14.42      7.93 o 
  17   6   6        2.01        6.08     14.46 o 
   1   7   6      124.84       98.30      6.65 o 
   2   7   6      443.73      482.32     12.42 o 
   3   7   6       63.69       78.39      6.03 o 
   4   7   6       51.32       65.01      7.37 o 
   5   7   6      263.68      252.08      9.11 o 
   6   7   6       92.69      109.34      6.83 o 
   7   7   6      252.59      226.44      8.59 o 
   8   7   6       76.97       75.63      6.40 o 
   9   7   6      265.91      279.26      9.85 o 
  10   7   6        3.16        7.72      4.61 o 
  11   7   6      271.29      251.89     13.74 o 
  12   7   6      229.32      250.50     12.45 o 
  13   7   6       19.42        9.12      6.65 o 
  14   7   6       14.21       25.57      7.14 o 
  15   7   6       21.63       26.24      9.35 o 
  16   7   6        0.12        8.56      8.42 o 
   0   8   6      174.60      183.55     12.19 o 
   1   8   6      424.14      465.28     11.75 o 
   2   8   6      974.44      939.22     16.13 o 
   3   8   6      296.95      264.39      9.59 o 
   4   8   6        0.50        3.85      3.75 o 
   5   8   6       38.67       32.13      4.91 o 
   6   8   6      898.24      884.03     18.35 o 
   7   8   6      554.36      560.29     18.74 o 
   8   8   6      308.02      307.41     12.29 o 
   9   8   6      559.26      566.81     16.80 o 
  10   8   6      101.00       94.56      7.62 o 
  11   8   6       68.38       72.43      7.91 o 
  12   8   6        6.09        3.53      6.51 o 
  13   8   6      119.25      123.11     14.53 o 
  14   8   6        2.85       11.15      7.77 o 
  15   8   6        4.61        7.46      8.48 o 
   1   9   6       83.27       88.24      7.14 o 
   2   9   6       11.75       15.84      5.51 o 
   3   9   6      434.95      454.82     11.83 o 
   4   9   6        1.26        9.50      5.50 o 
   5   9   6        0.02       -0.26      4.24 o 
   6   9   6       56.76       67.44      6.58 o 
   7   9   6      124.63      122.71      8.47 o 
   8   9   6       92.86       98.84      8.42 o 
   9   9   6      294.30      272.91     11.86 o 
  10   9   6       10.28        6.02      5.90 o 
  11   9   6       10.94        7.93      6.68 o 
  12   9   6       10.73       -0.90      8.25 o 
  13   9   6        1.17       -6.68      7.84 o 
  14   9   6       29.80       34.83     10.61 o 
  15   9   6       13.34       15.05     16.83 o 
   0  10   6      234.61      203.72     17.58 o 
   1  10   6       93.75       88.43      9.53 o 
   2  10   6        6.58       18.51      7.53 o 
   3  10   6       43.41       38.56      7.90 o 
   4  10   6      547.17      563.14     20.80 o 
   5  10   6       18.19       18.22      5.94 o 
   6  10   6        1.96       -2.63      5.72 o 
   7  10   6        6.30        4.92      6.22 o 
   8  10   6       86.94      105.04      9.62 o 
   9  10   6       21.84       16.26      9.87 o 
  10  10   6       21.56       14.04      7.56 o 
  11  10   6        4.19        4.53      7.35 o 
  12  10   6        1.80       -5.32      8.98 o 
  13  10   6       28.74       13.27     15.52 o 
  14  10   6       62.12       87.59     22.51 o 
   1  11   6      148.44      155.32     11.74 o 
   2  11   6      356.45      366.97     17.10 o 
   3  11   6      633.69      651.19     19.65 o 
   4  11   6      239.27      232.46     15.41 o 
   5  11   6       10.47        6.92      7.26 o 
   6  11   6       20.17       14.61      7.89 o 
   7  11   6       27.45       29.02     11.20 o 
   8  11   6        0.86        8.82      7.07 o 
   9  11   6      108.32      129.96     15.60 o 
  10  11   6        5.86       22.73      8.67 o 
  11  11   6        3.02        6.53      9.30 o 
  12  11   6        5.40        7.98     14.00 o 
   0  12   6      163.11      162.42     18.06 o 
   1  12   6        0.13       -2.88      7.28 o 
   2  12   6        0.85        2.91      8.35 o 
   3  12   6       77.85       99.00     11.20 o 
   4  12   6        0.10       10.05      8.33 o 
   5  12   6       79.45       64.29     12.86 o 
   6  12   6        0.33        1.26      8.12 o 
   7  12   6        3.11       10.49      8.25 o 
   8  12   6        0.84       20.74      9.40 o 
   9  12   6        0.00        7.08     11.40 o 
  10  12   6       21.00       28.37      9.66 o 
  11  12   6        8.00       23.29     11.94 o 
   1  13   6       11.59       15.78      8.79 o 
   2  13   6        0.11       10.17      8.76 o 
   3  13   6        0.31       11.58      9.11 o 
   4  13   6      120.01      124.69     13.45 o 
   5  13   6       33.17       41.88     11.59 o 
   6  13   6        0.49       -0.85      8.75 o 
   7  13   6       12.35        5.82      9.30 o 
   8  13   6       29.28       53.38     11.91 o 
   9  13   6       75.63       71.59     12.91 o 
   0  14   6       10.66       18.25     27.11 o 
   1  14   6        0.64       -6.37     18.19 o 
   2  14   6       14.93       12.67     10.30 o 
   3  14   6       48.08       58.43     12.20 o 
   4  14   6        1.60        2.61      9.76 o 
   5  14   6        0.12        9.86     11.14 o 
   6  14   6        9.92       19.05     10.82 o 
   7  14   6        4.47       24.72     11.46 o 
   1  15   6        4.14        5.65     11.58 o 
   2  15   6       28.33       23.67     12.45 o 
   1   1   7     8778.19     8848.60     60.22 o 
   2   1   7      848.88      820.08      8.40 o 
   3   1   7       80.54       60.45      2.82 o 
   4   1   7       12.78       10.42      1.80 o 
   5   1   7      610.30      564.20      7.58 o 
   6   1   7       10.18       21.80      2.63 o 
   7   1   7     1214.42     1251.46     13.64 o 
   8   1   7      118.12      100.36      4.64 o 
   9   1   7       24.08       23.80      3.35 o 
  10   1   7      281.01      287.30      9.44 o 
  11   1   7      229.82      208.09      8.77 o 
  12   1   7      611.28      641.00     14.69 o 
  13   1   7      255.78      254.61     10.26 o 
  14   1   7        0.52       -2.25      4.86 o 
  15   1   7       85.03       95.88      8.63 o 
  16   1   7        5.44       -3.37      5.97 o 
  17   1   7        2.37        5.83      6.41 o 
  18   1   7        0.62       12.51      8.62 o 
   0   2   7    12777.72    12924.81    117.00 o 
   1   2   7     2002.86     1941.53     15.65 o 
   2   2   7       19.99       22.24      2.27 o 
   3   2   7     3115.53     3043.14     23.00 o 
   4   2   7      405.28      365.89      6.07 o 
   5   2   7    11649.68    12099.06     79.73 o 
   6   2   7      168.94      184.81      5.13 o 
   7   2   7      541.02      620.89      9.21 o 
   8   2   7        0.53       -2.27      2.45 o 
   9   2   7        0.43       -1.04      2.89 o 
  10   2   7      205.22      191.28      7.40 o 
  11   2   7      185.91      173.78      8.40 o 
  12   2   7       61.75       85.48      6.91 o 
  13   2   7        7.71        6.33      5.67 o 
  14   2   7      168.15      173.64     10.41 o 
  15   2   7       15.38       18.08      6.29 o 
  16   2   7       50.90       52.33      8.05 o 
  17   2   7        4.06       10.62      6.97 o 
  18   2   7        0.97        8.06      7.58 o 
   1   3   7       40.80       31.38      2.08 o 
   2   3   7      169.16      172.44      5.97 o 
   3   3   7      238.14      240.56      5.84 o 
   4   3   7      208.01      229.71      5.29 o 
   5   3   7      789.21      685.91      9.10 o 
   6   3   7      105.24      111.88      4.54 o 
   7   3   7      274.95      291.22      6.81 o 
   8   3   7      289.99      294.46      7.26 o 
   9   3   7      284.19      262.94      7.35 o 
  10   3   7       27.80       37.22      4.79 o 
  11   3   7       76.45       69.62      6.73 o 
  12   3   7        0.07        1.51      4.73 o 
  13   3   7      102.85      111.44     10.05 o 
  14   3   7      127.08      106.22      8.63 o 
  15   3   7      146.41      143.29     12.27 o 
  16   3   7       13.97       18.90      6.93 o 
  17   3   7       45.04       54.89      8.82 o 
  18   3   7        6.89       15.73      7.74 o 
   0   4   7        6.59        0.30      2.39 o 
   1   4   7     4465.08     4637.85     33.19 o 
   2   4   7     4590.93     4633.10     37.08 o 
   3   4   7      166.98      175.97      5.62 o 
   4   4   7      164.79      153.31      5.55 o 
   5   4   7      254.40      218.77      5.67 o 
   6   4   7       55.89       72.54      4.24 o 
   7   4   7       47.59       42.06      3.71 o 
   8   4   7       11.24       11.82      3.65 o 
   9   4   7        2.10       -3.39      3.39 o 
  10   4   7        0.68        6.01      3.97 o 
  11   4   7      170.35      175.62     11.05 o 
  12   4   7        0.18        3.21      5.01 o 
  13   4   7       60.34       72.34      9.12 o 
  14   4   7      227.96      222.72     11.50 o 
  15   4   7      235.17      264.23     12.77 o 
  16   4   7        7.98       15.79      6.96 o 
  17   4   7       31.99       61.76      9.06 o 
   1   5   7        0.90       -2.81      2.81 o 
   2   5   7     2756.36     3022.36     25.30 o 
   3   5   7        6.41        1.69      2.40 o 
   4   5   7      145.89      129.15      5.51 o 
   5   5   7       47.25       44.82      4.50 o 
   6   5   7        6.37        4.24      3.23 o 
   7   5   7     1213.67     1269.83     17.01 o 
   8   5   7      164.23      142.11      6.80 o 
   9   5   7      113.22      111.58      6.61 o 
  10   5   7       64.37       56.55      5.98 o 
  11   5   7        2.75        5.38      4.91 o 
  12   5   7      186.52      188.26     11.03 o 
  13   5   7        5.03       11.27      5.86 o 
  14   5   7        1.57        6.68      6.60 o 
  15   5   7        2.67       17.71      6.90 o 
  16   5   7        5.32       10.55      7.11 o 
  17   5   7       50.38       70.94     10.09 o 
   0   6   7     4196.40     3903.94     47.52 o 
   1   6   7     1207.30     1275.77     15.85 o 
   2   6   7     1054.53     1075.70     13.61 o 
   3   6   7      717.68      745.34     11.45 o 
   4   6   7        2.15        0.08      3.41 o 
   5   6   7       31.65       16.32      3.86 o 
   6   6   7        1.51        3.65      2.99 o 
   7   6   7       58.89       64.04      5.77 o 
   8   6   7      176.85      184.39      8.23 o 
   9   6   7      363.83      337.38     12.46 o 
  10   6   7      433.64      422.15     11.56 o 
  11   6   7        3.41        7.52      5.36 o 
  12   6   7        0.18       -5.03      5.26 o 
  13   6   7        0.93       -5.56      5.56 o 
  14   6   7        8.86       15.59      6.91 o 
  15   6   7        7.62       -0.13      7.34 o 
  16   6   7        2.39        5.77      9.54 o 
  17   6   7        0.03        5.02     10.38 o 
   1   7   7       69.99       68.04      5.61 o 
   2   7   7      154.33      180.69      9.31 o 
   3   7   7      250.93      274.50      9.98 o 
   4   7   7      190.24      169.37      7.52 o 
   5   7   7       60.46       63.78      5.61 o 
   6   7   7      488.91      465.66     16.08 o 
   7   7   7       14.97       10.82      5.29 o 
   8   7   7     1736.62     1669.39     24.82 o 
   9   7   7       25.33       13.36      4.57 o 
  10   7   7      335.82      291.28     11.36 o 
  11   7   7      204.58      243.00     14.60 o 
  12   7   7       63.78       47.51      7.32 o 
  13   7   7        2.64       -5.79      5.79 o 
  14   7   7        9.55        5.48      7.70 o 
  15   7   7        6.56        4.54      8.53 o 
  16   7   7        0.04        5.30      8.28 o 
   0   8   7       55.23       49.63     18.01 o 
   1   8   7      274.03      275.56     11.92 o 
   2   8   7       87.25       74.28      6.92 o 
   3   8   7      115.96      126.83      7.79 o 
   4   8   7     1191.24     1078.08     18.43 o 
   5   8   7      214.08      205.45      8.93 o 
   6   8   7      129.12      128.49      8.00 o 
   7   8   7        7.29       10.57      5.66 o 
   8   8   7      788.62      798.47     16.02 o 
   9   8   7       33.60       28.55      5.81 o 
  10   8   7      327.50      344.00     13.60 o 
  11   8   7        4.24       12.17      6.66 o 
  12   8   7       74.69       69.27     10.32 o 
  13   8   7        0.33       -0.54      6.66 o 
  14   8   7        0.04        1.94      7.89 o 
  15   8   7        5.76       11.69     10.47 o 
   1   9   7      236.41      268.46     10.33 o 
   2   9   7       46.63       59.22      6.74 o 
   3   9   7        0.30       -1.63      4.71 o 
   4   9   7     1840.43     1728.50     24.95 o 
   5   9   7       80.99      102.63      8.37 o 
   6   9   7       29.35       22.12      4.87 o 
   7   9   7      165.37      170.65      9.50 o 
   8   9   7      558.41      532.63     14.62 o 
   9   9   7       78.66       81.12      9.60 o 
  10   9   7      105.40      104.63      9.29 o 
  11   9   7       91.40       97.55     11.11 o 
  12   9   7        0.12       -6.60      9.47 o 
  13   9   7       25.99       16.59      9.68 o 
  14   9   7        1.11        0.89      9.25 o 
   0  10   7        5.84       -6.83     11.28 o 
   1  10   7       76.31       59.29      9.77 o 
   2  10   7       55.64       66.72     10.01 o 
   3  10   7       36.99       46.33      8.22 o 
   4  10   7      684.30      715.42     19.81 o 
   5  10   7      200.98      198.17     12.48 o 
   6  10   7       45.34       51.78     12.41 o 
   7  10   7        4.46        2.36      5.98 o 
   8  10   7       60.32       65.32      9.32 o 
   9  10   7       31.89       29.61      7.41 o 
  10  10   7       17.68       13.41      9.77 o 
  11  10   7        2.58        0.48      9.61 o 
  12  10   7        4.43        0.44      9.41 o 
  13  10   7        0.13       -6.75      9.26 o 
   1  11   7        0.15        0.76      7.30 o 
   2  11   7        0.27        2.27      7.34 o 
   3  11   7       26.77       29.70      8.13 o 
   4  11   7       67.96       77.07     10.03 o 
   5  11   7       20.20       16.59      8.02 o 
   6  11   7      147.68      157.00     12.40 o 
   7  11   7        2.55        7.06      7.70 o 
   8  11   7       67.19       88.48     10.44 o 
   9  11   7       76.58      120.40     14.09 o 
  10  11   7        3.04       13.90      8.25 o 
  11  11   7        0.01        9.39      9.63 o 
  12  11   7        0.40        1.94     11.07 o 
   0  12   7       40.02       32.72     18.19 o 
   1  12   7        0.14       -7.15      7.15 o 
   2  12   7        0.57       -1.81      8.06 o 
   3  12   7       27.05       20.69      8.50 o 
   4  12   7      105.54      103.83     11.10 o 
   5  12   7       11.33        8.97      8.47 o 
   6  12   7       47.76       66.91     11.16 o 
   7  12   7       24.02       37.62      9.91 o 
   8  12   7       28.80       13.91      9.49 o 
   9  12   7        6.51       10.14     11.27 o 
  10  12   7        0.39        9.90     10.22 o 
  11  12   7        6.89       -1.35     21.35 o 
   1  13   7       24.87       24.23     11.27 o 
   2  13   7       20.02        1.31      8.70 o 
   3  13   7      160.23      176.54     15.69 o 
   4  13   7        0.12       -7.58     14.36 o 
   5  13   7       35.32       57.15     14.52 o 
   6  13   7        0.33       13.98      9.68 o 
   7  13   7        0.01       13.80      9.60 o 
   8  13   7        2.76       28.69     11.19 o 
   9  13   7        6.00        7.96     11.12 o 
   0  14   7        1.52        6.23     29.97 o 
   1  14   7        5.20        4.02      9.95 o 
   2  14   7        0.46       -9.16      9.16 o 
   3  14   7        0.00      -11.48     11.48 o 
   4  14   7        2.47       -8.59     10.01 o 
   5  14   7        5.26       46.77     13.37 o 
   6  14   7        3.46        7.17     13.16 o 
   1  15   7        0.17       12.51     17.07 o 
   0   0   8     1609.12     1475.46     59.31 o 
   1   0   8    11147.97    11046.16    110.35 o 
   2   0   8    11634.70    11217.93    114.29 o 
   3   0   8      218.30      176.03      7.64 o 
   4   0   8      384.28      367.60     10.29 o 
   5   0   8     1558.59     1687.66     21.37 o 
   6   0   8        7.95       12.72      3.74 o 
   7   0   8     4617.25     4749.28     51.01 o 
   8   0   8      473.75      523.15     12.41 o 
   9   0   8      177.62      202.00     15.78 o 
  10   0   8     1585.43     1417.48     27.76 o 
  11   0   8      741.13      676.32     19.65 o 
  12   0   8       42.57       60.05     12.74 o 
  13   0   8        1.54       -0.90      6.56 o 
  14   0   8      201.68      191.77     13.95 o 
  15   0   8       58.67       50.55     10.51 o 
  16   0   8      116.73      114.58     14.99 o 
  17   0   8        4.73       32.80     14.09 o 
  18   0   8        0.01        1.68     11.32 o 
   1   1   8     5413.14     4971.07     35.90 o 
   2   1   8     9418.38     9186.08     60.43 o 
   3   1   8        2.97       13.61      2.30 o 
   4   1   8      524.54      512.18      8.34 o 
   5   1   8     1113.85     1401.27     13.38 o 
   6   1   8       39.13       44.73      3.06 o 
   7   1   8      185.78      210.19      5.55 o 
   8   1   8       92.31       98.58      4.66 o 
   9   1   8        8.95       17.33      3.88 o 
  10   1   8       65.80       69.62      6.22 o 
  11   1   8       57.75       61.53      6.37 o 
  12   1   8      831.97      773.29     15.35 o 
  13   1   8       31.70       18.59      5.27 o 
  14   1   8        5.42        9.64      5.65 o 
  15   1   8       14.55       20.41      6.55 o 
  16   1   8        5.69        8.90      6.32 o 
  17   1   8        2.44       -2.00      6.88 o 
  18   1   8        1.17        4.63     14.89 o 
   0   2   8       19.26       54.73      3.98 o 
   1   2   8     5727.88     5948.37     40.67 o 
   2   2   8     1455.02     1446.62     13.54 o 
   3   2   8     1164.33     1132.98     11.15 o 
   4   2   8     2952.72     3005.99     26.66 o 
   5   2   8     1273.09     1386.79     13.68 o 
   6   2   8        2.10        1.66      2.21 o 
   7   2   8      555.22      608.42      9.18 o 
   8   2   8      148.79      185.81      5.98 o 
   9   2   8      608.59      615.41     12.05 o 
  10   2   8      451.86      472.57     11.76 o 
  11   2   8       14.25       16.13      4.72 o 
  12   2   8      854.34      771.61     16.66 o 
  13   2   8       84.64       74.27      7.99 o 
  14   2   8      225.89      215.79     11.31 o 
  15   2   8       11.64       25.20      6.73 o 
  16   2   8       57.03       59.83      8.60 o 
  17   2   8       40.16       46.88      8.15 o 
  18   2   8       10.93       17.25      8.16 o 
   1   3   8      385.41      367.85      5.72 o 
   2   3   8     1105.44     1138.84     12.10 o 
   3   3   8       48.97       80.48      4.03 o 
   4   3   8       14.54        4.74      2.49 o 
   5   3   8      183.23      218.80      6.67 o 
   6   3   8      176.18      174.86      5.43 o 
   7   3   8       34.99       44.64      3.60 o 
   8   3   8        7.83        7.92      2.94 o 
   9   3   8       14.29       13.80      3.89 o 
  10   3   8       93.08       97.75      7.18 o 
  11   3   8        5.22        0.91      4.87 o 
  12   3   8      233.98      221.99     10.69 o 
  13   3   8       23.28       24.09      6.10 o 
  14   3   8       77.32       76.32      7.96 o 
  15   3   8        2.32        0.15      5.86 o 
  16   3   8       18.02       20.57      6.82 o 
  17   3   8       48.31       69.76      9.01 o 
  18   3   8       21.53       21.45      9.74 o 
   0   4   8    13081.58    14126.31    129.20 o 
   1   4   8     1325.16     1435.12     13.36 o 
   2   4   8     1170.54     1221.95     14.57 o 
   3   4   8      392.96      349.71      7.01 o 
   4   4   8      672.06      715.47     10.21 o 
   5   4   8       38.21       32.58      3.43 o 
   6   4   8      699.87      704.84     11.03 o 
   7   4   8      352.49      328.67      8.25 o 
   8   4   8        3.43        4.54      3.43 o 
   9   4   8      122.91      126.72      6.90 o 
  10   4   8       55.99       56.12      6.37 o 
  11   4   8       20.19       10.63      5.05 o 
  12   4   8      100.88      109.74      8.38 o 
  13   4   8       40.11       34.50      6.68 o 
  14   4   8       96.41       92.15     11.23 o 
  15   4   8       14.16       21.65      6.79 o 
  16   4   8       12.72        9.62      6.83 o 
  17   4   8       44.66       66.93      9.46 o 
   1   5   8      129.83      165.47      5.60 o 
   2   5   8      304.73      293.29      6.33 o 
   3   5   8       44.66       44.37      3.79 o 
   4   5   8       39.49       35.32      4.08 o 
   5   5   8       41.13       40.00      4.40 o 
   6   5   8        0.10       -1.28      2.98 o 
   7   5   8      737.44      733.10     12.12 o 
   8   5   8      107.18      115.16      6.33 o 
   9   5   8        9.85       13.29      4.30 o 
  10   5   8      235.66      237.18     10.31 o 
  11   5   8        2.71       -1.52      4.91 o 
  12   5   8       83.38       94.52      8.02 o 
  13   5   8        7.06        2.83      5.73 o 
  14   5   8        4.23       -1.65      6.21 o 
  15   5   8        3.51        8.60      7.35 o 
  16   5   8        5.83       20.76      8.29 o 
  17   5   8        3.21        8.25      7.78 o 
   0   6   8      172.73      134.50      7.71 o 
   1   6   8     1010.25      988.17     14.40 o 
   2   6   8      298.81      291.90      8.22 o 
   3   6   8      118.60      109.32      5.42 o 
   4   6   8      153.81      166.16      6.46 o 
   5   6   8      147.16      151.28      7.44 o 
   6   6   8      282.03      279.43      9.67 o 
   7   6   8      799.34      834.81     14.26 o 
   8   6   8     1784.63     1724.39     21.89 o 
   9   6   8       38.20       39.68      6.18 o 
  10   6   8      230.81      197.63     10.47 o 
  11   6   8        7.86        1.46      5.39 o 
  12   6   8       80.71       66.32      7.58 o 
  13   6   8       14.60        1.10      5.97 o 
  14   6   8        7.79        1.48     10.15 o 
  15   6   8        9.00       14.22      7.22 o 
  16   6   8        7.41        9.73      7.99 o 
   1   7   8        5.67        7.04      3.56 o 
   2   7   8        0.24        3.90      3.61 o 
   3   7   8       94.45       80.55      6.41 o 
   4   7   8       53.20       51.84      5.32 o 
   5   7   8      550.52      494.24     11.73 o 
   6   7   8      403.16      373.80     13.31 o 
   7   7   8        1.36       -0.76      4.10 o 
   8   7   8     1267.53     1256.01     21.46 o 
   9   7   8        4.75        4.26      4.53 o 
  10   7   8        4.48       -5.46      5.46 o 
  11   7   8       67.85       58.19      8.16 o 
  12   7   8        3.46        4.17      6.42 o 
  13   7   8        4.70        8.27      6.59 o 
  14   7   8        0.46       -4.24      7.55 o 
  15   7   8       13.51        3.37      8.83 o 
  16   7   8        7.20       -6.67     14.92 o 
   0   8   8       37.97       48.42     14.51 o 
   1   8   8      197.71      197.33      9.53 o 
   2   8   8       62.62       46.79      6.81 o 
   3   8   8       98.33       81.41      6.48 o 
   4   8   8     1472.87     1539.80     27.23 o 
   5   8   8       20.87       21.61      4.99 o 
   6   8   8       86.80       96.21      7.08 o 
   7   8   8      125.55      104.35      7.56 o 
   8   8   8       20.56       12.47      5.16 o 
   9   8   8      188.42      224.56     12.77 o 
  10   8   8      118.58      130.48     10.44 o 
  11   8   8        3.38        1.09      6.39 o 
  12   8   8        0.10       -3.55      7.45 o 
  13   8   8        0.31       -6.72      6.72 o 
  14   8   8        7.94       -7.05      7.77 o 
  15   8   8        0.18       16.57     12.73 o 
   1   9   8       86.60      117.41      9.72 o 
   2   9   8       46.64       32.70      7.41 o 
   3   9   8       33.49       31.61      8.35 o 
   4   9   8      732.76      753.51     17.90 o 
   5   9   8       19.76       13.88      5.08 o 
   6   9   8        0.93        0.51      5.06 o 
   7   9   8       57.86       64.99      6.90 o 
   8   9   8       25.37       25.26      8.69 o 
   9   9   8       92.40       88.77      8.85 o 
  10   9   8        1.75       -0.01      6.19 o 
  11   9   8        9.89       -2.79      6.41 o 
  12   9   8       21.58       18.80      7.79 o 
  13   9   8        0.15       -7.94      7.94 o 
  14   9   8        0.18       -0.97     10.73 o 
   0  10   8       28.15       11.15     10.00 o 
   1  10   8      107.97      110.00     11.33 o 
   2  10   8       48.68       36.15      7.91 o 
   3  10   8      142.02      160.42     11.56 o 
   4  10   8      160.67      179.83     12.13 o 
   5  10   8       29.12       35.08      7.25 o 
   6  10   8       28.45       34.58      8.28 o 
   7  10   8       41.34       31.61      6.87 o 
   8  10   8        0.00        1.73      5.97 o 
   9  10   8       41.40       39.12      9.29 o 
  10  10   8       19.35       12.76      9.41 o 
  11  10   8        6.48       10.29      9.39 o 
  12  10   8        0.56       -6.94     10.24 o 
  13  10   8        5.05       -8.73      8.73 o 
   1  11   8        4.80        5.13      8.09 o 
   2  11   8       43.97       45.83      8.86 o 
   3  11   8        0.03        3.17      8.77 o 
   4  11   8        7.01        1.15      7.38 o 
   5  11   8        7.79        3.48      7.57 o 
   6  11   8        0.03        4.41      7.91 o 
   7  11   8       43.46       47.06      8.92 o 
   8  11   8       28.52       14.95      8.09 o 
   9  11   8        3.71       -0.97      8.33 o 
  10  11   8        3.99       29.26     11.96 o 
  11  11   8        0.27       17.50     14.38 o 
  12  11   8       13.37        9.08     14.80 o 
   0  12   8       17.06       10.47     12.43 o 
   1  12   8       60.99       55.17     10.92 o 
   2  12   8        1.22       -1.30      8.75 o 
   3  12   8        2.27       -0.01      7.76 o 
   4  12   8      112.55      118.52     13.21 o 
   5  12   8        0.38        3.33      7.97 o 
   6  12   8        6.65        9.51      8.36 o 
   7  12   8       11.23        6.16      8.59 o 
   8  12   8       19.28       12.18      9.89 o 
   9  12   8        3.99       18.90     10.65 o 
  10  12   8        5.45       12.78     12.64 o 
   1  13   8        0.48      -10.38     10.38 o 
   2  13   8        5.62        1.70      8.59 o 
   3  13   8       20.19       22.49      9.91 o 
   4  13   8        5.29        4.83      9.25 o 
   5  13   8        3.05       -3.17      9.05 o 
   6  13   8        0.03        4.25      9.18 o 
   7  13   8       45.48       32.52     11.10 o 
   8  13   8       32.78       47.22     13.01 o 
   9  13   8        2.28       32.38     22.46 o 
   0  14   8        0.02      -14.14     54.99 o 
   1  14   8       18.84        7.35     10.92 o 
   2  14   8       28.80       29.08     13.09 o 
   3  14   8       22.69       20.06     11.73 o 
   4  14   8        2.38       -0.98     10.29 o 
   5  14   8       44.64       49.38     16.12 o 
   6  14   8        2.08       29.92     11.50 o 
   1   1   9     1835.32     1937.88     16.76 o 
   2   1   9      713.65      695.02      8.08 o 
   3   1   9      947.12      895.24     10.39 o 
   4   1   9      135.55      166.83      5.85 o 
   5   1   9       57.93       81.90      4.83 o 
   6   1   9     6765.47     7100.34     50.01 o 
   7   1   9      209.47      205.87      5.46 o 
   8   1   9      836.09      908.13     14.26 o 
   9   1   9      117.61      112.90      6.39 o 
  10   1   9      160.04      186.00      8.23 o 
  11   1   9       50.46       43.34      5.63 o 
  12   1   9        2.86        7.42      4.77 o 
  13   1   9      321.92      250.61     11.78 o 
  14   1   9        4.40        2.53      6.00 o 
  15   1   9        7.67        4.29      5.89 o 
  16   1   9        7.65       13.55      6.70 o 
  17   1   9        9.37       14.65      8.23 o 
  18   1   9       43.75       66.70     10.32 o 
   0   2   9    17955.97    18493.11    166.11 o 
   1   2   9     3626.67     3650.49     26.94 o 
   2   2   9      954.70     1034.11     11.07 o 
   3   2   9     2407.38     2406.88     20.80 o 
   4   2   9       41.30       43.14      2.97 o 
   5   2   9      272.43      281.96      5.83 o 
   6   2   9      105.83      139.35      5.26 o 
   7   2   9       10.09        5.60      2.50 o 
   8   2   9       16.35       22.79      3.96 o 
   9   2   9       18.48       17.37      4.09 o 
  10   2   9       19.00       21.36      4.42 o 
  11   2   9       86.82       67.70      6.79 o 
  12   2   9      292.36      361.66     12.60 o 
  13   2   9      254.57      235.64     11.31 o 
  14   2   9      160.45      179.20     15.63 o 
  15   2   9        0.39        6.38      5.94 o 
  16   2   9       20.16       22.99      9.82 o 
  17   2   9       19.03       13.80      7.55 o 
  18   2   9       60.74       89.24     12.54 o 
   1   3   9     3814.39     3970.99     29.25 o 
   2   3   9      842.59      849.78      9.97 o 
   3   3   9        3.79       -1.92      1.92 o 
   4   3   9       59.92       76.29      3.57 o 
   5   3   9      601.40      590.57      9.68 o 
   6   3   9      362.77      381.51      7.35 o 
   7   3   9      845.10      806.43     11.08 o 
   8   3   9      890.62      869.38     15.52 o 
   9   3   9       81.67       67.62      6.61 o 
  10   3   9       75.56       87.36      7.13 o 
  11   3   9      130.96      153.75      8.99 o 
  12   3   9      432.30      421.42     12.96 o 
  13   3   9      168.16      150.11      9.75 o 
  14   3   9      181.55      199.44     15.33 o 
  15   3   9       37.90       51.78      7.80 o 
  16   3   9        2.43        2.24      8.49 o 
  17   3   9       10.21       17.03      8.37 o 
   0   4   9    12836.02    13047.13    137.07 o 
   1   4   9     5054.12     5377.34     38.34 o 
   2   4   9    11670.96    11606.87     80.35 o 
   3   4   9      197.36      219.61      7.33 o 
   4   4   9      149.33      156.82      5.58 o 
   5   4   9       48.18       52.95      4.11 o 
   6   4   9       39.98       50.07      4.38 o 
   7   4   9      156.99      144.72      6.22 o 
   8   4   9      207.11      205.07      7.94 o 
   9   4   9      101.19       97.57      7.02 o 
  10   4   9       12.83        9.92      4.99 o 
  11   4   9      284.75      282.41     10.98 o 
  12   4   9      126.01      116.71     12.23 o 
  13   4   9      207.58      219.02     11.21 o 
  14   4   9       20.05       17.82      6.37 o 
  15   4   9      131.13      112.27      9.60 o 
  16   4   9       35.97       28.93      7.52 o 
  17   4   9       14.61       22.37      7.85 o 
   1   5   9     1350.44     1344.26     13.15 o 
   2   5   9     2111.51     2199.62     21.49 o 
   3   5   9        0.63        4.79      2.67 o 
   4   5   9       31.99       19.74      3.06 o 
   5   5   9      131.71      146.78      6.32 o 
   6   5   9      402.48      408.16      9.51 o 
   7   5   9      171.46      195.24      7.34 o 
   8   5   9       15.70        0.55      4.11 o 
   9   5   9       20.25       11.05      5.01 o 
  10   5   9       99.79       98.10      7.58 o 
  11   5   9       91.55       58.35      7.03 o 
  12   5   9       26.86       18.62      6.01 o 
  13   5   9        0.25       -2.36      5.52 o 
  14   5   9        9.04       10.75      6.23 o 
  15   5   9        2.60        0.53      6.48 o 
  16   5   9        2.34        6.52      6.96 o 
  17   5   9        0.01        0.19      7.51 o 
   0   6   9      121.73      141.90      7.87 o 
   1   6   9      638.02      643.07     11.73 o 
   2   6   9      502.78      493.58     10.48 o 
   3   6   9      678.11      671.33     13.02 o 
   4   6   9     1115.44     1030.11     15.45 o 
   5   6   9       16.57        6.94      3.55 o 
   6   6   9        4.96        6.34      3.80 o 
   7   6   9      581.14      560.57     11.96 o 
   8   6   9        7.05        4.11      4.46 o 
   9   6   9        6.60        5.53      5.53 o 
  10   6   9      261.15      237.85     12.74 o 
  11   6   9      558.40      552.15     21.61 o 
  12   6   9      218.08      222.15     11.83 o 
  13   6   9        1.44        5.33      6.36 o 
  14   6   9        2.16       -1.13      6.28 o 
  15   6   9       10.20       -1.42      7.15 o 
  16   6   9        0.03        7.93      8.22 o 
   1   7   9      142.49      132.58      8.23 o 
   2   7   9        0.74       -2.04      3.55 o 
   3   7   9      126.10      120.54      6.83 o 
   4   7   9       22.02       26.31      5.40 o 
   5   7   9     1338.37     1373.28     21.17 o 
   6   7   9      133.82      122.15     10.07 o 
   7   7   9       35.27       24.70      4.62 o 
   8   7   9        6.02        9.73      5.11 o 
   9   7   9       75.39       80.76     11.52 o 
  10   7   9       58.44       51.46      7.66 o 
  11   7   9       16.95       20.79      6.84 o 
  12   7   9       54.70       35.92     10.02 o 
  13   7   9        4.31        5.66      6.54 o 
  14   7   9        0.01        3.87      7.11 o 
  15   7   9        2.93        3.47      8.32 o 
  16   7   9       12.16       12.58     10.97 o 
   0   8   9        7.96        9.10      6.74 o 
   1   8   9      127.87      133.86      8.26 o 
   2   8   9        3.97       -4.43      4.43 o 
   3   8   9      126.14      151.05      8.80 o 
   4   8   9       39.94       39.53      5.65 o 
   5   8   9      140.77      150.50      8.34 o 
   6   8   9      218.63      188.52      9.71 o 
   7   8   9        0.19        4.60      4.34 o 
   8   8   9        1.78       -3.30      4.86 o 
   9   8   9      112.47      113.93     13.86 o 
  10   8   9        6.61        6.07      6.16 o 
  11   8   9        0.39       -4.29      6.17 o 
  12   8   9       56.55       59.10      8.85 o 
  13   8   9       17.20       12.25      7.48 o 
  14   8   9       13.31        4.99      7.88 o 
  15   8   9        3.90        3.38      8.66 o 
   1   9   9      105.58       95.03      8.00 o 
   2   9   9      109.69      109.70      8.28 o 
   3   9   9      767.50      805.87     23.85 o 
   4   9   9        8.89       14.11      6.91 o 
   5   9   9        7.12        3.56      5.31 o 
   6   9   9        4.44       -1.08      4.76 o 
   7   9   9        1.95        1.49      5.02 o 
   8   9   9       15.83       17.23      5.95 o 
   9   9   9      101.68       96.39     11.16 o 
  10   9   9        0.23       -1.54      6.83 o 
  11   9   9        1.03       -7.12      7.12 o 
  12   9   9        5.87        5.37      7.32 o 
  13   9   9        0.01        0.17      7.60 o 
  14   9   9        7.40        2.31     10.49 o 
   0  10   9        0.73        0.45     13.91 o 
   1  10   9        3.83       -0.76      5.15 o 
   2  10   9      208.84      187.07     13.01 o 
   3  10   9      335.66      338.65     22.51 o 
   4  10   9       15.39        7.04      6.31 o 
   5  10   9       79.74       88.70      9.25 o 
   6  10   9       56.04       70.90      9.36 o 
   7  10   9       29.30       26.70      7.49 o 
   8  10   9       14.31       17.14      6.94 o 
   9  10   9        3.45       17.78      8.19 o 
  10  10   9       12.87       26.01      8.25 o 
  11  10   9       13.17       10.94     11.47 o 
  12  10   9       25.76       22.20     11.22 o 
  13  10   9       21.63       24.33     11.42 o 
   1  11   9       41.71       25.53      8.71 o 
   2  11   9       30.88       21.12      8.35 o 
   3  11   9       13.33       22.23      8.40 o 
   4  11   9      170.74      198.25     16.43 o 
   5  11   9        0.00        4.54      7.37 o 
   6  11   9        0.09       -6.41      7.15 o 
   7  11   9        0.41       -9.19     13.00 o 
   8  11   9       23.97       23.21      9.54 o 
   9  11   9       76.72       71.48     15.00 o 
  10  11   9        8.07       14.63     14.33 o 
  11  11   9       56.74       64.45     14.04 o 
  12  11   9       13.78       -2.02     12.96 o 
   0  12   9       30.54       29.50     15.64 o 
   1  12   9       34.27       44.82      9.47 o 
   2  12   9        8.04        1.55      8.29 o 
   3  12   9      306.36      277.25     15.84 o 
   4  12   9       13.38        7.31     10.46 o 
   5  12   9        0.49        1.44      7.91 o 
   6  12   9        9.77        4.29     15.53 o 
   7  12   9        1.14       13.82      9.14 o 
   8  12   9       29.16       30.12     11.27 o 
   9  12   9       31.95       49.52     15.51 o 
  10  12   9        0.00       -1.28     14.50 o 
   1  13   9       12.94       10.02      9.11 o 
   2  13   9        0.74       -7.83      8.28 o 
   3  13   9       14.16        9.47      9.14 o 
   4  13   9       33.28       11.96      9.93 o 
   5  13   9        0.58        7.08     11.36 o 
   6  13   9        3.27        3.99      9.71 o 
   7  13   9        6.43       16.70     11.53 o 
   8  13   9        0.54        2.61     11.25 o 
   0  14   9        3.29       30.05     14.48 o 
   1  14   9        0.88      -11.62     11.62 o 
   2  14   9       11.03       -9.31      9.31 o 
   3  14   9        7.27        0.77     10.72 o 
   4  14   9       92.65       98.39     17.44 o 
   5  14   9        1.22        3.00     10.37 o 
   0   0  10    19564.47    19255.99    244.28 o 
   1   0  10     2617.18     2755.55     33.06 o 
   2   0  10       77.19       65.14      5.15 o 
   3   0  10       25.38       26.91      4.81 o 
   4   0  10     1777.71     1769.46     26.48 o 
   5   0  10        6.45       -1.17      4.15 o 
   6   0  10     2636.99     2628.64     36.81 o 
   7   0  10        4.27       -4.00      4.00 o 
   8   0  10     1396.65     1625.91     29.69 o 
   9   0  10      151.83      138.27     10.00 o 
  10   0  10      151.60      147.10     10.93 o 
  11   0  10       10.06       13.58      9.13 o 
  12   0  10     1124.08     1018.66     25.21 o 
  13   0  10      502.08      429.53     19.60 o 
  14   0  10       34.14       26.29     10.06 o 
  15   0  10       15.22       26.18     13.39 o 
  16   0  10       19.60        2.97     12.96 o 
  17   0  10        3.00       -7.07     18.04 o 
  18   0  10       16.00       19.33     22.69 o 
   1   1  10       81.60       61.78      3.20 o 
   2   1  10      392.80      431.32      6.43 o 
   3   1  10      755.55      693.56      9.51 o 
   4   1  10      159.86      151.91      5.80 o 
   5   1  10       12.13       16.00      3.43 o 
   6   1  10      417.02      439.12      9.60 o 
   7   1  10      158.60      147.52      6.50 o 
   8   1  10        3.99        1.96      3.49 o 
   9   1  10        1.82       -3.45      3.45 o 
  10   1  10      238.69      234.31      8.93 o 
  11   1  10      275.44      299.68     10.18 o 
  12   1  10       20.47       25.57      6.30 o 
  13   1  10        1.84       -4.41      4.82 o 
  14   1  10       11.43       16.06      9.11 o 
  15   1  10       44.97       48.29      7.70 o 
  16   1  10       42.64       46.22     10.01 o 
  17   1  10        1.29        1.50      7.88 o 
   0   2  10     1483.57     1637.57     20.88 o 
   1   2  10       27.37       44.06      2.88 o 
   2   2  10      123.07      113.05      3.93 o 
   3   2  10     1334.86     1270.97     12.60 o 
   4   2  10     6412.54     6257.51     44.08 o 
   5   2  10      452.67      490.86      7.58 o 
   6   2  10       14.08       18.92      3.03 o 
   7   2  10      290.75      260.70      7.89 o 
   8   2  10       48.01       50.55      4.94 o 
   9   2  10       12.41       11.78      4.05 o 
  10   2  10       10.98        6.60      4.59 o 
  11   2  10       15.93       17.23      5.51 o 
  12   2  10      371.97      368.24     12.36 o 
  13   2  10        6.62       10.44      5.64 o 
  14   2  10       52.30       49.67      7.61 o 
  15   2  10       15.93        9.06      6.31 o 
  16   2  10        0.11       -4.13      6.12 o 
  17   2  10        0.33        7.61      7.24 o 
   1   3  10      536.12      498.86      7.35 o 
   2   3  10       73.80      104.64      3.90 o 
   3   3  10      572.58      695.47      9.18 o 
   4   3  10      209.19      260.37      7.00 o 
   5   3  10       97.40      106.63      5.06 o 
   6   3  10     2094.95     2221.09     23.23 o 
   7   3  10       13.53        9.43      4.09 o 
   8   3  10      677.98      645.38     13.48 o 
   9   3  10       42.43       53.01      5.88 o 
  10   3  10       15.80       13.13      6.71 o 
  11   3  10        3.69        3.31      4.90 o 
  12   3  10       12.12        8.50      5.34 o 
  13   3  10      251.93      232.55     11.48 o 
  14   3  10       74.47       83.32      8.40 o 
  15   3  10       46.98       30.69      9.46 o 
  16   3  10       29.36       35.63      9.54 o 
  17   3  10        7.38       14.33      7.73 o 
   0   4  10     2317.18     2553.86     29.80 o 
   1   4  10     1499.11     1497.76     14.25 o 
   2   4  10     1971.99     1643.48     17.50 o 
   3   4  10      248.06      239.52      8.15 o 
   4   4  10     1347.62     1419.72     16.39 o 
   5   4  10      134.46      151.99      5.84 o 
   6   4  10      598.09      693.17     11.60 o 
   7   4  10      131.96      112.52      6.20 o 
   8   4  10      313.05      322.48     10.25 o 
   9   4  10        2.48        1.52      4.60 o 
  10   4  10        0.54       -3.08      4.48 o 
  11   4  10       11.36        6.34      4.93 o 
  12   4  10      236.83      233.91     15.03 o 
  13   4  10      283.61      287.95     12.22 o 
  14   4  10      201.78      214.87     12.70 o 
  15   4  10        0.47       -6.13      6.13 o 
  16   4  10       92.38      121.84     13.18 o 
  17   4  10        9.29       23.58      8.11 o 
   1   5  10     1237.46     1229.81     15.56 o 
   2   5  10     1165.95     1168.24     14.33 o 
   3   5  10       63.52       86.05      4.58 o 
   4   5  10      291.13      298.05      7.41 o 
   5   5  10       43.28       56.41      4.47 o 
   6   5  10       28.51       33.87      4.18 o 
   7   5  10      248.15      251.81      8.95 o 
   8   5  10       33.84       37.54      5.58 o 
   9   5  10      183.60      195.42      9.57 o 
  10   5  10      244.89      290.50     11.10 o 
  11   5  10        3.13        8.76      5.54 o 
  12   5  10       60.99       64.43      9.80 o 
  13   5  10       21.99       26.16      6.72 o 
  14   5  10        0.39       -1.06      8.00 o 
  15   5  10       29.81       21.53      8.16 o 
  16   5  10        9.39       19.84      9.98 o 
   0   6  10      913.28      928.44     22.41 o 
   1   6  10     1724.19     1728.72     22.16 o 
   2   6  10     3707.20     3809.10     36.49 o 
   3   6  10      334.80      350.07     10.16 o 
   4   6  10        4.14        2.66      3.61 o 
   5   6  10      360.30      388.52     11.49 o 
   6   6  10     1428.08     1374.29     23.87 o 
   7   6  10       37.54       35.99      5.30 o 
   8   6  10     1087.70     1063.56     21.04 o 
   9   6  10      189.42      170.95     12.30 o 
  10   6  10       71.92       89.00      8.17 o 
  11   6  10       46.01       47.00      8.34 o 
  12   6  10       20.15       18.86      6.36 o 
  13   6  10       42.10       53.76      9.69 o 
  14   6  10       66.70       76.25      9.11 o 
  15   6  10        2.47        5.76      7.54 o 
  16   6  10       98.38      122.53     12.11 o 
   1   7  10       46.76       68.96      6.42 o 
   2   7  10      247.47      237.46      9.32 o 
   3   7  10       52.04       52.22      5.47 o 
   4   7  10      276.87      299.26     11.01 o 
   5   7  10      334.59      322.67     11.17 o 
   6   7  10        7.93        5.07      5.24 o 
   7   7  10      132.20      118.70      8.29 o 
   8   7  10       62.92       64.85      7.66 o 
   9   7  10      913.53      845.72     19.96 o 
  10   7  10        4.46        4.87      6.03 o 
  11   7  10       82.38       79.45      8.88 o 
  12   7  10        6.44        9.50      6.71 o 
  13   7  10        7.71        5.91      6.85 o 
  14   7  10       32.31       50.59      8.93 o 
  15   7  10        0.59        2.76      9.41 o 
   0   8  10      629.47      611.78     20.67 o 
   1   8  10      484.66      473.29     13.14 o 
   2   8  10      191.27      203.22      9.69 o 
   3   8  10      433.64      486.09     13.40 o 
   4   8  10     3517.71     3479.80     42.28 o 
   5   8  10      183.99      174.43      8.96 o 
   6   8  10       99.07       90.74      7.17 o 
   7   8  10       69.30       66.04      7.08 o 
   8   8  10       65.92       69.83      8.09 o 
   9   8  10       68.10       64.45      8.33 o 
  10   8  10      209.72      221.37     14.38 o 
  11   8  10      184.57      168.33     12.10 o 
  12   8  10        4.95        0.97      6.77 o 
  13   8  10       21.09       25.25      9.76 o 
  14   8  10       39.89       41.93      8.97 o 
  15   8  10       16.37       11.23      9.72 o 
   1   9  10       61.06       55.44      6.88 o 
   2   9  10        9.24        1.80      5.94 o 
   3   9  10      624.96      621.96     22.21 o 
   4   9  10       70.46       69.95      7.55 o 
   5   9  10      395.18      410.68     13.06 o 
   6   9  10        9.51        8.90      6.13 o 
   7   9  10       95.38      113.10      8.60 o 
   8   9  10        6.09        4.44      7.60 o 
   9   9  10       52.14       49.85      8.11 o 
  10   9  10       16.47       24.13      7.72 o 
  11   9  10       26.26       22.14      7.90 o 
  12   9  10       12.55       10.31     11.65 o 
  13   9  10       20.68       17.78      8.79 o 
  14   9  10        9.00       -8.67      8.67 o 
   0  10  10       24.52       27.77     10.01 o 
   1  10  10        0.92       -3.93      5.31 o 
   2  10  10      435.24      414.46     21.35 o 
   3  10  10      620.25      603.28     17.10 o 
   4  10  10       46.97       49.60      7.32 o 
   5  10  10       59.26       54.20      9.58 o 
   6  10  10      130.72      141.12     11.54 o 
   7  10  10        5.06       -1.45      7.13 o 
   8  10  10        8.86      -10.87     10.87 o 
   9  10  10       12.19        2.39      8.55 o 
  10  10  10       11.19        4.97      7.98 o 
  11  10  10        4.98        6.43      9.13 o 
  12  10  10        2.63        7.28      9.19 o 
  13  10  10        7.23       15.15     12.11 o 
   1  11  10       27.49       20.64     10.48 o 
   2  11  10        0.02       -3.79      7.40 o 
   3  11  10        1.19        1.59     10.38 o 
   4  11  10        5.59        6.72      7.70 o 
   5  11  10       28.03       42.22      9.69 o 
   6  11  10        9.88       10.44      8.47 o 
   7  11  10       44.35       41.48     10.00 o 
   8  11  10       13.55       -1.66     10.13 o 
   9  11  10        0.06       -0.17     10.32 o 
  10  11  10       15.02       17.00     12.38 o 
  11  11  10        5.98       42.26     13.95 o 
   0  12  10       32.04       34.85     13.41 o 
   1  12  10        0.08       -1.88      8.09 o 
   2  12  10        1.99        4.95      8.55 o 
   3  12  10        2.73       -7.78      7.78 o 
   4  12  10       21.60       19.82      8.97 o 
   5  12  10        1.85       -7.81      7.81 o 
   6  12  10       11.60        7.88      9.53 o 
   7  12  10        4.63        7.18     10.17 o 
   8  12  10       11.83       19.77     13.83 o 
   9  12  10       26.65       32.60     15.21 o 
  10  12  10        3.97       -1.67     19.21 o 
   1  13  10        2.25       -4.29      9.51 o 
   2  13  10       27.32       19.09     11.08 o 
   3  13  10        3.90       -8.97      8.97 o 
   4  13  10       28.08       17.30      9.91 o 
   5  13  10       12.74        3.38      9.49 o 
   6  13  10        9.04       18.49     11.88 o 
   7  13  10        3.41        2.14     11.19 o 
   8  13  10        9.55       -5.21     15.68 o 
   0  14  10        0.44       -0.08     13.57 o 
   1  14  10        0.22      -11.31     16.44 o 
   2  14  10        0.04       -9.11      9.11 o 
   3  14  10       18.24       11.67     11.19 o 
   4  14  10        3.73       37.08     12.40 o 
   5  14  10        1.95        6.67     11.33 o 
   1   1  11      756.38      731.03      9.36 o 
   2   1  11      213.36      212.31      5.01 o 
   3   1  11     1435.05     1496.01     15.22 o 
   4   1  11      597.23      687.33     11.01 o 
   5   1  11      686.37      697.03     11.48 o 
   6   1  11      879.51      882.87     14.21 o 
   7   1  11      354.20      364.70     10.26 o 
   8   1  11      448.65      400.66     10.02 o 
   9   1  11      517.97      546.76     11.89 o 
  10   1  11      143.11      147.44      7.80 o 
  11   1  11       38.39       36.88      6.44 o 
  12   1  11        9.86        5.82      5.08 o 
  13   1  11      113.44      111.02      9.13 o 
  14   1  11       14.60       15.98      6.64 o 
  15   1  11        5.57        4.08      6.75 o 
  16   1  11        3.70        4.76      7.86 o 
  17   1  11       15.37       26.69      8.56 o 
   0   2  11     7992.95     8523.88     81.38 o 
   1   2  11      417.10      424.57      7.24 o 
   2   2  11      195.92      169.81      4.86 o 
   3   2  11     3699.22     3689.21     28.21 o 
   4   2  11      409.15      465.40      8.34 o 
   5   2  11       23.17       30.96      3.39 o 
   6   2  11      179.88      188.44      7.00 o 
   7   2  11      150.22      148.79      6.74 o 
   8   2  11       78.85       77.80      6.93 o 
   9   2  11       73.03       61.43      6.26 o 
  10   2  11       63.81       85.66     10.01 o 
  11   2  11      296.19      293.34     12.74 o 
  12   2  11      114.05      121.23     10.98 o 
  13   2  11      227.58      198.83     10.86 o 
  14   2  11       51.18       45.22      7.21 o 
  15   2  11        2.43       -4.32      6.01 o 
  16   2  11       10.70        5.28      6.57 o 
  17   2  11       44.93       53.63      9.80 o 
   1   3  11     4592.43     4951.93     36.12 o 
   2   3  11      437.02      421.52      7.05 o 
   3   3  11        0.25        3.07      2.23 o 
   4   3  11      100.19      110.53      4.31 o 
   5   3  11       15.90       10.59      2.96 o 
   6   3  11       25.61       19.22      4.71 o 
   7   3  11      215.12      215.11      8.47 o 
   8   3  11      135.80      164.96     11.70 o 
   9   3  11        8.67        5.96      4.63 o 
  10   3  11      114.03       92.98      7.30 o 
  11   3  11        1.48       -4.50      4.96 o 
  12   3  11       87.25       81.92      7.83 o 
  13   3  11        5.69       10.99      5.82 o 
  14   3  11      179.71      189.32     11.09 o 
  15   3  11      112.25      136.65     12.06 o 
  16   3  11       18.01       23.52      7.20 o 
  17   3  11       24.12       14.56      7.75 o 
   0   4  11      528.06      542.10     11.28 o 
   1   4  11        4.06       -0.03      2.60 o 
   2   4  11       98.06      105.31      4.91 o 
   3   4  11     1711.50     1680.74     17.42 o 
   4   4  11       72.69       67.26      4.53 o 
   5   4  11      141.47      163.27      6.55 o 
   6   4  11       84.15      103.25      5.85 o 
   7   4  11      273.49      279.64     10.10 o 
   8   4  11      221.89      220.94      9.24 o 
   9   4  11       58.31       62.36      6.92 o 
  10   4  11        2.63       -4.51      4.51 o 
  11   4  11      126.23      106.50      8.23 o 
  12   4  11       53.84       60.74      7.22 o 
  13   4  11       69.45       69.95      7.86 o 
  14   4  11        5.64        7.53      6.12 o 
  15   4  11       10.67        6.84      6.59 o 
  16   4  11        3.44        4.57      8.77 o 
  17   4  11        3.05        4.75      7.80 o 
   1   5  11       40.01       42.71      3.54 o 
   2   5  11      657.68      690.12     11.16 o 
   3   5  11      134.82      156.39      5.86 o 
   4   5  11      145.42      172.71      6.29 o 
   5   5  11        0.11       -0.11      3.15 o 
   6   5  11      712.34      688.92     12.58 o 
   7   5  11      219.72      232.81      9.30 o 
   8   5  11      717.21      775.29     22.84 o 
   9   5  11       37.22       26.34      5.70 o 
  10   5  11      208.51      198.64      9.98 o 
  11   5  11      175.10      150.37      9.34 o 
  12   5  11        0.55       -4.55      5.36 o 
  13   5  11       29.23       35.23      7.28 o 
  14   5  11       16.81       13.97      8.56 o 
  15   5  11        0.11        7.87      6.89 o 
  16   5  11        2.88        9.12      9.14 o 
   0   6  11      824.38      962.67     23.83 o 
   1   6  11      576.41      522.23     13.76 o 
   2   6  11      156.22      188.64      7.45 o 
   3   6  11        4.37        6.55      4.10 o 
   4   6  11      349.61      315.38      9.34 o 
   5   6  11      153.72      158.69      8.42 o 
   6   6  11      383.00      416.45     12.22 o 
   7   6  11      248.87      233.84     12.30 o 
   8   6  11      429.67      427.96     13.18 o 
   9   6  11      196.14      200.30     10.23 o 
  10   6  11      120.44      114.68     11.32 o 
  11   6  11        6.11        3.99      7.62 o 
  12   6  11       74.56       72.37     10.09 o 
  13   6  11      188.19      181.45     11.75 o 
  14   6  11       41.36       25.41      7.60 o 
  15   6  11       12.95       19.18      7.71 o 
  16   6  11        3.90       22.07      9.71 o 
   1   7  11      706.36      709.07     17.04 o 
   2   7  11      404.57      399.37     11.82 o 
   3   7  11       72.78       70.58      6.57 o 
   4   7  11     1320.93     1297.01     20.74 o 
   5   7  11      419.81      425.81     15.48 o 
   6   7  11       16.33        6.56      5.02 o 
   7   7  11        5.63        1.37      5.25 o 
   8   7  11     1088.12     1050.72     21.90 o 
   9   7  11        0.48        5.57      8.10 o 
  10   7  11      247.32      251.33     14.13 o 
  11   7  11       34.07       29.14      8.45 o 
  12   7  11        0.43       -1.68      6.45 o 
  13   7  11       52.98       50.29      9.11 o 
  14   7  11        2.31       -6.95      6.95 o 
  15   7  11        1.00       -7.48      7.48 o 
   0   8  11      328.49      269.22     20.73 o 
   1   8  11      942.00      976.84     19.73 o 
   2   8  11      329.07      334.45     12.37 o 
   3   8  11       44.70       41.36      6.51 o 
   4   8  11     1312.71     1329.61     21.94 o 
   5   8  11        1.28       -5.12      5.12 o 
   6   8  11        0.17       -1.48      3.91 o 
   7   8  11       29.64       23.17      6.52 o 
   8   8  11       43.66       28.93      6.93 o 
   9   8  11      203.68      196.96     11.99 o 
  10   8  11       43.65       50.23      7.98 o 
  11   8  11      113.10      116.48     11.95 o 
  12   8  11        4.73        3.57      7.09 o 
  13   8  11        5.80        0.20      7.58 o 
  14   8  11        7.84       -0.45      8.21 o 
   1   9  11       25.34       31.98      6.77 o 
   2   9  11       56.03       63.66      7.37 o 
   3   9  11       77.91       94.60      9.88 o 
   4   9  11      482.04      498.88     14.25 o 
   5   9  11       15.15       12.51      5.62 o 
   6   9  11       14.99       19.60      7.34 o 
   7   9  11       23.28       14.39      7.54 o 
   8   9  11        2.74        4.90      6.49 o 
   9   9  11       93.18       99.82      9.76 o 
  10   9  11       91.52       74.45      9.30 o 
  11   9  11      104.09      101.14     10.74 o 
  12   9  11       21.33       16.66      8.36 o 
  13   9  11        0.42        3.04      8.16 o 
   0  10  11      308.69      312.24     17.47 o 
   1  10  11        3.41        0.21      8.17 o 
   2  10  11       35.00       26.60      6.94 o 
   3  10  11      467.86      447.44     14.26 o 
   4  10  11       14.02       23.14      7.85 o 
   5  10  11       33.58       44.25      9.39 o 
   6  10  11        8.74        9.39      6.70 o 
   7  10  11       38.74       29.43      8.54 o 
   8  10  11       31.45       40.18      9.12 o 
   9  10  11       23.45       13.62     10.04 o 
  10  10  11      124.15      117.56     13.63 o 
  11  10  11       11.96       24.01      9.13 o 
  12  10  11        0.34       -4.43      7.66 o 
   1  11  11       13.80        9.89      9.34 o 
   2  11  11       30.85       38.88      8.94 o 
   3  11  11      455.46      433.72     22.00 o 
   4  11  11      103.66      120.54     12.15 o 
   5  11  11        7.11        3.61      7.93 o 
   6  11  11       18.06        6.89      8.82 o 
   7  11  11        1.81        4.08     11.51 o 
   8  11  11       89.73      101.90     15.07 o 
   9  11  11       29.82       37.04     12.78 o 
  10  11  11        0.48       20.70     12.13 o 
  11  11  11       33.47       35.98     14.19 o 
   0  12  11       10.39       -8.91     10.94 o 
   1  12  11       13.56       -1.36      9.04 o 
   2  12  11        4.69        0.47      8.60 o 
   3  12  11        8.27        0.98      7.99 o 
   4  12  11       68.19       78.98     11.01 o 
   5  12  11       22.16        5.82      8.81 o 
   6  12  11        0.15       -9.43      9.75 o 
   7  12  11        2.13       -6.87     10.50 o 
   8  12  11        4.39        0.38     11.91 o 
   9  12  11      159.71      172.75     22.03 o 
   1  13  11        5.12       10.27      9.10 o 
   2  13  11        0.25      -11.95     11.95 o 
   3  13  11       16.27        3.99     10.81 o 
   4  13  11        5.66        4.30      9.58 o 
   5  13  11        5.81        2.29     16.08 o 
   6  13  11        0.17      -10.14     10.14 o 
   7  13  11        1.53       23.68     14.59 o 
   0  14  11        0.54        2.02     13.32 o 
   1  14  11        2.75       -0.02     10.48 o 
   2  14  11        9.89       -3.61     11.36 o 
   3  14  11       11.31        6.54     10.51 o 
   4  14  11       32.63        8.55     11.22 o 
   0   0  12      316.76      278.09     11.67 o 
   1   0  12     1077.44     1042.11     17.28 o 
   2   0  12      232.77      260.09      7.61 o 
   3   0  12     5396.75     5385.43     62.36 o 
   4   0  12     1070.80     1038.01     20.16 o 
   5   0  12     5249.30     5349.89     63.52 o 
   6   0  12      761.19      664.48     16.89 o 
   7   0  12      661.99      726.89     20.89 o 
   8   0  12      551.47      529.21     16.14 o 
   9   0  12       58.57       78.87      8.63 o 
  10   0  12      138.59      160.98     11.79 o 
  11   0  12      254.67      313.84     15.41 o 
  12   0  12      593.02      505.99     24.83 o 
  13   0  12      574.80      616.95     27.29 o 
  14   0  12       13.62       -7.12      9.69 o 
  15   0  12        5.27       20.74     16.43 o 
  16   0  12       36.41       34.51     13.66 o 
  17   0  12        0.10        4.86     12.98 o 
   1   1  12      572.33      579.80      8.49 o 
   2   1  12      925.10      895.54     10.32 o 
   3   1  12        1.51       -2.22      2.22 o 
   4   1  12     1161.95     1177.14     15.20 o 
   5   1  12       86.04       79.78      5.16 o 
   6   1  12      519.71      604.49     11.40 o 
   7   1  12      195.57      183.28      8.64 o 
   8   1  12      218.52      207.50      8.11 o 
   9   1  12       62.35       79.67      6.21 o 
  10   1  12      494.80      436.79     12.46 o 
  11   1  12       99.84      137.57      8.76 o 
  12   1  12        2.47        0.27      4.98 o 
  13   1  12       15.35        9.82      5.60 o 
  14   1  12        8.36        3.03      6.35 o 
  15   1  12        1.14        6.03      6.84 o 
  16   1  12       15.10       17.69      7.47 o 
  17   1  12       26.91       38.62     11.78 o 
   0   2  12     2179.37     2637.60     30.85 o 
   1   2  12     7024.09     7059.45     49.12 o 
   2   2  12       70.71       72.95      3.67 o 
   3   2  12        3.24        1.01      2.35 o 
   4   2  12     1622.19     1653.52     17.13 o 
   5   2  12       30.78       36.19      4.19 o 
   6   2  12       15.99       18.45      3.94 o 
   7   2  12      868.79      899.41     15.55 o 
   8   2  12        0.54        1.82      4.08 o 
   9   2  12       43.40       31.96      5.48 o 
  10   2  12      769.75      757.55     16.99 o 
  11   2  12      210.88      197.61     10.02 o 
  12   2  12       19.99       14.36      5.79 o 
  13   2  12        4.36        5.97      5.69 o 
  14   2  12        9.56       11.73      6.23 o 
  15   2  12      158.56      155.09     11.41 o 
  16   2  12        2.30        7.12      9.04 o 
  17   2  12       21.27       36.21     11.97 o 
   1   3  12        0.75        7.46      2.43 o 
   2   3  12     1684.92     1739.22     16.36 o 
   3   3  12      828.28      813.43     12.38 o 
   4   3  12      237.31      230.07      6.39 o 
   5   3  12      308.55      309.68      9.13 o 
   6   3  12      490.22      551.30     12.02 o 
   7   3  12        5.01        3.19      4.15 o 
   8   3  12      424.66      430.70     11.61 o 
   9   3  12        7.87       -1.80      4.56 o 
  10   3  12      171.97      167.11      9.19 o 
  11   3  12      253.25      231.04     12.03 o 
  12   3  12       99.35       98.73      8.94 o 
  13   3  12       66.85       67.83      7.70 o 
  14   3  12       19.30       13.70      6.43 o 
  15   3  12       13.01       14.46      6.76 o 
  16   3  12        0.43       11.47      7.18 o 
  17   3  12       39.22       63.70     10.06 o 
   0   4  12      366.44      418.42     11.53 o 
   1   4  12       21.29       21.80      2.72 o 
   2   4  12      333.93      362.90      7.62 o 
   3   4  12      113.41      122.86      5.32 o 
   4   4  12       40.42       60.12      4.59 o 
   5   4  12      218.77      247.01      7.79 o 
   6   4  12      497.10      497.57     11.76 o 
   7   4  12     1087.87     1092.28     17.86 o 
   8   4  12     1175.26     1104.22     20.11 o 
   9   4  12       70.41       57.24      6.45 o 
  10   4  12        5.38       -0.51      5.15 o 
  11   4  12       53.09       58.69      7.77 o 
  12   4  12      104.07       70.67      7.54 o 
  13   4  12       23.92       32.74      6.66 o 
  14   4  12        5.08        0.27      5.96 o 
  15   4  12        5.75        6.77      6.68 o 
  16   4  12       90.36      121.39     11.58 o 
   1   5  12      189.09      177.79      5.88 o 
   2   5  12      891.66      972.05     12.76 o 
   3   5  12        9.96       15.86      3.56 o 
   4   5  12        0.68        2.97      3.15 o 
   5   5  12     1015.68      964.11     15.46 o 
   6   5  12       28.60       31.36      5.22 o 
   7   5  12     1259.23     1156.57     18.61 o 
   8   5  12     1018.55     1061.03     19.75 o 
   9   5  12      154.36      130.38      9.59 o 
  10   5  12        0.69        5.03      5.39 o 
  11   5  12      124.09      122.42      9.29 o 
  12   5  12        0.58       -0.56      6.19 o 
  13   5  12        4.22       16.95      6.74 o 
  14   5  12        4.69       11.41      7.03 o 
  15   5  12        3.97        2.19      7.53 o 
  16   5  12       19.35       22.30      9.11 o 
   0   6  12       66.82       71.25      9.07 o 
   1   6  12      197.34      184.08      8.57 o 
   2   6  12      405.09      437.53     11.84 o 
   3   6  12      122.18      119.49      6.77 o 
   4   6  12     1583.38     1571.81     20.90 o 
   5   6  12      871.05      843.01     16.40 o 
   6   6  12      233.43      199.18     10.73 o 
   7   6  12       43.25       43.46      6.95 o 
   8   6  12      486.56      482.62     14.95 o 
   9   6  12      103.45      132.10     10.61 o 
  10   6  12       10.36       10.11      6.74 o 
  11   6  12       20.00       21.06      7.00 o 
  12   6  12        3.31       -4.66      6.06 o 
  13   6  12       45.03       35.89      8.06 o 
  14   6  12       97.21      100.52     10.78 o 
  15   6  12       34.64       15.84      9.67 o 
   1   7  12       11.86        2.18      4.80 o 
   2   7  12      155.92      160.13     11.52 o 
   3   7  12        1.36       -1.12      4.54 o 
   4   7  12     1844.49     1921.65     26.41 o 
   5   7  12      115.32      112.60      8.47 o 
   6   7  12      110.76       99.04     10.16 o 
   7   7  12      104.39      103.09      8.63 o 
   8   7  12        5.66        6.71      5.86 o 
   9   7  12       20.89       17.55      6.61 o 
  10   7  12      176.89      168.67     11.30 o 
  11   7  12       28.14       32.11      8.33 o 
  12   7  12        0.04       -6.50      6.50 o 
  13   7  12        6.20        6.84      7.38 o 
  14   7  12       38.66       48.13     13.32 o 
  15   7  12        0.16       -7.33      7.59 o 
   0   8  12       28.10       25.81      8.74 o 
   1   8  12      779.90      823.77     17.24 o 
   2   8  12      998.04      854.71     18.89 o 
   3   8  12      177.69      189.72     10.00 o 
   4   8  12       28.85       32.08      6.08 o 
   5   8  12       70.85       63.07      8.66 o 
   6   8  12       22.88       24.91      7.05 o 
   7   8  12       35.55       37.23      7.03 o 
   8   8  12       85.52       77.06      8.51 o 
   9   8  12       55.81       67.11      8.70 o 
  10   8  12        5.06        3.63      6.60 o 
  11   8  12        3.23       16.56      7.03 o 
  12   8  12        2.75       10.77      7.29 o 
  13   8  12        4.98        2.57      8.14 o 
  14   8  12       33.68       29.27     10.05 o 
   1   9  12       34.71       23.92      6.28 o 
   2   9  12      146.73      137.71      9.31 o 
   3   9  12        4.99       -6.75      6.75 o 
   4   9  12        1.72       14.35      5.75 o 
   5   9  12       26.10       12.41      6.25 o 
   6   9  12        3.08        7.71      6.95 o 
   7   9  12        5.67        4.31      7.19 o 
   8   9  12       49.33       49.50      9.14 o 
   9   9  12       14.52       14.74      7.65 o 
  10   9  12       59.84       71.50      9.62 o 
  11   9  12       27.21       28.19      9.08 o 
  12   9  12        1.69        5.00      7.41 o 
  13   9  12        7.09       12.34      8.12 o 
   0  10  12       71.92       72.45     11.62 o 
   1  10  12      204.59      228.00     13.26 o 
   2  10  12       28.31        9.35      6.17 o 
   3  10  12        0.36       12.22      6.09 o 
   4  10  12       12.68       13.36      6.36 o 
   5  10  12       12.91        1.41      6.53 o 
   6  10  12        8.68        6.35      7.85 o 
   7  10  12       13.15        9.51      7.90 o 
   8  10  12       22.02       12.99      8.19 o 
   9  10  12        3.25       11.48      8.53 o 
  10  10  12      165.17      177.47     15.48 o 
  11  10  12        0.41        9.92     10.50 o 
  12  10  12        2.91        3.64     11.16 o 
   1  11  12       55.01       45.75      9.67 o 
   2  11  12        3.68       -4.17     10.04 o 
   3  11  12       15.00       10.31      8.02 o 
   4  11  12       94.00       92.47     11.16 o 
   5  11  12       51.06       57.81     11.24 o 
   6  11  12       29.16       26.83     11.67 o 
   7  11  12        2.76       -5.47      9.91 o 
   8  11  12        0.23       -5.75     10.40 o 
   9  11  12      217.97      232.48     20.09 o 
  10  11  12      175.46      222.79     21.53 o 
  11  11  12       20.93       18.05     18.98 o 
   0  12  12       61.36       70.43     22.19 o 
   1  12  12        1.91       -4.60      7.93 o 
   2  12  12        3.62       -2.14     10.29 o 
   3  12  12       32.93       30.14     12.70 o 
   4  12  12        9.98        3.66      8.41 o 
   5  12  12        0.56       -8.67      8.67 o 
   6  12  12        0.88      -10.91     10.91 o 
   7  12  12        1.72       -9.20     16.99 o 
   8  12  12       19.42       26.82     12.86 o 
   9  12  12        4.64       13.54     15.63 o 
   1  13  12        3.79        3.57      9.49 o 
   2  13  12        1.45       -7.62     15.49 o 
   3  13  12      153.60      155.96     14.65 o 
   4  13  12        2.13       -1.94     10.70 o 
   5  13  12        4.69        6.16     10.09 o 
   6  13  12        0.13       -1.22     12.38 o 
   7  13  12       14.87       35.99     19.96 o 
   0  14  12        6.35        1.85     15.73 o 
   1  14  12       17.29       21.56     11.35 o 
   2  14  12        4.65       -4.31     15.54 o 
   3  14  12       11.74       31.53     15.10 o 
   1   1  13     2342.17     2420.67     21.49 o 
   2   1  13      124.97      101.90      5.46 o 
   3   1  13      617.92      681.09     11.38 o 
   4   1  13      110.81      121.57      5.96 o 
   5   1  13       11.64       17.45      4.18 o 
   6   1  13       57.78       71.53      6.69 o 
   7   1  13        0.99        0.62      3.69 o 
   8   1  13      287.81      285.50     10.61 o 
   9   1  13       23.60       17.26      5.24 o 
  10   1  13       10.49        8.36      4.93 o 
  11   1  13      682.68      674.46     15.82 o 
  12   1  13      145.86      124.02      8.97 o 
  13   1  13        1.83       -2.41      5.64 o 
  14   1  13        6.36        1.43      6.77 o 
  15   1  13        0.04        2.55      7.58 o 
  16   1  13       14.51        8.99      7.83 o 
  17   1  13        2.22        0.66      9.25 o 
   0   2  13      143.69      153.31      7.23 o 
   1   2  13      693.20      593.14      8.64 o 
   2   2  13      220.41      259.95      6.05 o 
   3   2  13       76.00       81.86      3.97 o 
   4   2  13       26.93       30.54      4.09 o 
   5   2  13      457.40      445.85      9.92 o 
   6   2  13      451.27      417.41     10.67 o 
   7   2  13       14.29       24.16      4.80 o 
   8   2  13      411.16      429.90     11.80 o 
   9   2  13       13.81       19.72      5.17 o 
  10   2  13      239.53      244.59     11.12 o 
  11   2  13       51.80       62.90      7.23 o 
  12   2  13        3.89        1.85      5.46 o 
  13   2  13       81.95       78.64      8.46 o 
  14   2  13        5.56        0.00      6.06 o 
  15   2  13        2.85       -1.75      7.90 o 
  16   2  13        1.28        6.90      7.46 o 
  17   2  13       15.07       12.48     10.23 o 
   1   3  13      935.30      984.03     11.61 o 
   2   3  13      625.72      639.71      9.14 o 
   3   3  13       63.26       68.02      4.23 o 
   4   3  13      229.45      218.56      8.00 o 
   5   3  13      113.13       98.31      6.27 o 
   6   3  13      543.15      493.26     11.80 o 
   7   3  13      596.19      531.19     12.58 o 
   8   3  13       98.78       94.10      7.20 o 
   9   3  13       28.70       19.41      5.71 o 
  10   3  13       62.19       78.81      7.38 o 
  11   3  13      106.97       72.38      7.40 o 
  12   3  13      165.00      162.80     10.67 o 
  13   3  13      108.80       83.34      8.63 o 
  14   3  13       15.10       14.19      6.54 o 
  15   3  13        1.10       -5.23      6.33 o 
  16   3  13       19.31       35.17      8.82 o 
   0   4  13      174.97      211.96      8.28 o 
   1   4  13      304.92      321.22      7.39 o 
   2   4  13     1222.86     1177.63     14.23 o 
   3   4  13      501.85      561.16      9.79 o 
   4   4  13     1390.28     1269.98     16.54 o 
   5   4  13       82.39       77.53      5.98 o 
   6   4  13       23.23       28.58      5.09 o 
   7   4  13     1005.71      952.36     16.79 o 
   8   4  13      255.81      259.38     10.24 o 
   9   4  13       73.23       57.05      6.86 o 
  10   4  13       13.06       12.20      5.63 o 
  11   4  13       10.98        8.58      5.55 o 
  12   4  13       52.02       56.79      7.60 o 
  13   4  13        8.24        0.25      6.05 o 
  14   4  13       51.92       49.55      7.92 o 
  15   4  13        1.15       -4.63      6.37 o 
  16   4  13        4.52       13.30      8.07 o 
   1   5  13        0.90        7.41      4.22 o 
   2   5  13       42.58       36.19      5.31 o 
   3   5  13       39.49       37.75      4.35 o 
   4   5  13      262.65      223.28      9.04 o 
   5   5  13     1081.54      991.59     19.16 o 
   6   5  13      235.93      236.81     10.09 o 
   7   5  13      647.53      651.07     15.28 o 
   8   5  13      213.22      247.49     10.83 o 
   9   5  13      281.27      276.14     12.50 o 
  10   5  13       19.89        3.98      5.70 o 
  11   5  13       78.64       73.87      9.27 o 
  12   5  13        0.39        1.94      6.03 o 
  13   5  13       13.75       13.25      7.03 o 
  14   5  13      184.77      258.20     14.05 o 
  15   5  13        1.08        4.68      7.05 o 
  16   5  13       26.19       29.47      8.84 o 
   0   6  13     1327.99     1359.02     29.03 o 
   1   6  13      628.47      578.22     13.45 o 
   2   6  13     1059.45      963.04     17.18 o 
   3   6  13        6.48        2.72      4.72 o 
   4   6  13        1.74        2.27      6.25 o 
   5   6  13      148.81      171.48     10.47 o 
   6   6  13        0.82        4.58      5.26 o 
   7   6  13        0.57       -2.41      5.29 o 
   8   6  13       35.12       35.16      7.17 o 
   9   6  13      111.24      122.51      9.91 o 
  10   6  13       48.77       41.77      7.64 o 
  11   6  13        0.84       -4.15      6.46 o 
  12   6  13        4.51       -5.65      6.23 o 
  13   6  13       33.44       25.76      8.03 o 
  14   6  13        9.27        7.27      7.40 o 
  15   6  13       32.50       33.03      9.35 o 
   1   7  13      231.67      233.04     10.23 o 
   2   7  13      425.17      429.12     12.74 o 
   3   7  13      487.38      503.65     14.65 o 
   4   7  13       32.09       24.95      6.68 o 
   5   7  13       51.53       43.75      7.73 o 
   6   7  13      101.12      103.61      8.83 o 
   7   7  13       27.73       35.91      6.75 o 
   8   7  13        0.52        3.93      5.87 o 
   9   7  13       37.84       25.04      7.42 o 
  10   7  13        3.73        6.92      6.29 o 
  11   7  13       54.95       56.48     13.52 o 
  12   7  13       18.05       17.50      7.39 o 
  13   7  13       12.81        2.68      7.64 o 
  14   7  13        3.46        3.16      8.51 o 
   0   8  13      122.58      150.85     13.38 o 
   1   8  13       28.13       37.96      6.44 o 
   2   8  13        0.69        2.13      5.73 o 
   3   8  13        4.27       -0.55      5.03 o 
   4   8  13      189.90      203.91     12.53 o 
   5   8  13       24.72       21.77      7.91 o 
   6   8  13        4.88        3.74      6.63 o 
   7   8  13       15.70       16.42      7.44 o 
   8   8  13       33.37       21.78      6.78 o 
   9   8  13        0.09       -5.95      5.95 o 
  10   8  13      117.36      107.53     13.01 o 
  11   8  13       30.26       36.38      8.93 o 
  12   8  13        9.30        5.09      9.34 o 
  13   8  13        0.17        4.83      7.90 o 
  14   8  13        0.19        5.83      7.71 o 
   1   9  13        0.67        1.27      5.45 o 
   2   9  13        3.73        3.49      5.45 o 
   3   9  13       21.31       26.91      6.31 o 
   4   9  13        1.12       -3.32      5.90 o 
   5   9  13        0.22       -4.87      6.47 o 
   6   9  13        7.02       11.15      7.50 o 
   7   9  13       33.40       43.56      8.40 o 
   8   9  13       16.85       22.18      9.32 o 
   9   9  13        0.57       14.53      8.33 o 
  10   9  13        3.33        0.68      8.06 o 
  11   9  13        0.07       -5.43      7.49 o 
  12   9  13        0.60        9.44      7.97 o 
  13   9  13        0.49       13.37      9.32 o 
   0  10  13       51.72       37.90     10.34 o 
   1  10  13        7.44        4.69      6.20 o 
   2  10  13        0.15       -4.86      5.56 o 
   3  10  13       32.95       42.52      7.58 o 
   4  10  13       12.14        7.84      6.86 o 
   5  10  13       10.66        5.03      7.42 o 
   6  10  13        0.00        0.30      7.54 o 
   7  10  13       19.71       10.12      8.28 o 
   8  10  13       58.27       66.43     10.38 o 
   9  10  13       43.71       54.63     10.47 o 
  10  10  13        1.37       -0.52      9.06 o 
  11  10  13        3.32        2.16      9.01 o 
  12  10  13        6.73       -1.08     10.69 o 
   1  11  13       32.48       43.77      9.71 o 
   2  11  13       18.47       12.72      8.45 o 
   3  11  13       38.83       35.87     10.55 o 
   4  11  13       65.29       37.98      9.10 o 
   5  11  13       12.29        9.06      9.31 o 
   6  11  13        2.76       -9.89      9.89 o 
   7  11  13        1.34        2.58      9.63 o 
   8  11  13       85.64      100.61     18.29 o 
   9  11  13       24.59       29.49     13.22 o 
  10  11  13        0.06        5.03     11.30 o 
   0  12  13       55.97       29.78     13.30 o 
   1  12  13        5.97       -3.28      8.92 o 
   2  12  13        0.11       -5.68      8.19 o 
   3  12  13       41.42       30.50     11.28 o 
   4  12  13      169.77      171.94     21.05 o 
   5  12  13       36.00       41.02     13.23 o 
   6  12  13        1.13       -8.69     11.19 o 
   7  12  13       16.46        9.03     12.43 o 
   8  12  13       40.65       44.58     13.80 o 
   1  13  13       13.95       29.84     11.68 o 
   2  13  13        2.95       -0.25      9.51 o 
   3  13  13        3.81        4.36     12.18 o 
   4  13  13        0.60        3.28     11.68 o 
   5  13  13        0.11       16.70     13.42 o 
   6  13  13        0.63      -12.85     12.85 o 
   0   0  14     6498.62     7055.82     99.28 o 
   1   0  14      396.54      381.35     10.69 o 
   2   0  14      262.19      250.29      8.17 o 
   3   0  14        6.25        7.20      4.99 o 
   4   0  14      374.38      360.23     13.06 o 
   5   0  14        2.43        4.80      5.48 o 
   6   0  14      203.99      219.13     16.47 o 
   7   0  14      489.02      444.46     15.44 o 
   8   0  14        0.21        0.06      7.75 o 
   9   0  14        1.96       -6.41      6.41 o 
  10   0  14      114.42      103.91     11.93 o 
  11   0  14      536.78      514.97     34.46 o 
  12   0  14      110.67       96.25     16.92 o 
  13   0  14        0.56       -2.59      8.32 o 
  14   0  14       70.31       68.87     20.46 o 
  15   0  14        2.91       -6.68     10.51 o 
  16   0  14       17.93       19.23     16.36 o 
   1   1  14        0.31        2.52      2.50 o 
   2   1  14       22.21       14.92      2.72 o 
   3   1  14      678.39      707.86     11.85 o 
   4   1  14       64.40       64.92      5.31 o 
   5   1  14      527.14      513.82     11.28 o 
   6   1  14        7.21       13.72      4.16 o 
   7   1  14      883.79      923.63     16.07 o 
   8   1  14       53.40       44.97      5.83 o 
   9   1  14      276.06      287.77     10.65 o 
  10   1  14       23.81       12.60      5.29 o 
  11   1  14       62.49       58.82      7.16 o 
  12   1  14      163.98      165.01     10.85 o 
  13   1  14        3.88        5.77      5.91 o 
  14   1  14        7.43       -3.53      7.01 o 
  15   1  14        0.11       -0.24      6.77 o 
  16   1  14        2.21        5.54      8.81 o 
   0   2  14      699.72      727.31     16.47 o 
   1   2  14      131.30      142.15      5.02 o 
   2   2  14      399.25      451.32      7.81 o 
   3   2  14      133.70      136.85      6.22 o 
   4   2  14      141.34      116.68      6.07 o 
   5   2  14     1297.76     1314.62     18.72 o 
   6   2  14        0.65       -3.41      3.86 o 
   7   2  14      692.30      743.37     15.48 o 
   8   2  14        2.07        4.32      4.70 o 
   9   2  14       25.07       17.71      5.45 o 
  10   2  14        1.37       -3.23      5.85 o 
  11   2  14       10.83        6.14      5.49 o 
  12   2  14      580.86      539.57     15.09 o 
  13   2  14       13.28        5.90      6.04 o 
  14   2  14        2.04        3.78      6.56 o 
  15   2  14        5.52        5.07      9.21 o 
  16   2  14       20.06        4.37      8.39 o 
   1   3  14      368.64      402.72      8.06 o 
   2   3  14       11.20        6.52      2.93 o 
   3   3  14      943.29      945.49     17.93 o 
   4   3  14       94.02       97.49      6.25 o 
   5   3  14      412.39      431.13     10.87 o 
   6   3  14        2.07        2.81      4.08 o 
   7   3  14     1335.80     1420.60     24.37 o 
   8   3  14       26.79       27.53      5.50 o 
   9   3  14       16.93       17.71      5.43 o 
  10   3  14       17.99        4.51      5.28 o 
  11   3  14       13.01       17.41      5.98 o 
  12   3  14       11.97       -1.96      5.41 o 
  13   3  14       19.50       26.65      7.20 o 
  14   3  14        9.06       14.58      6.53 o 
  15   3  14        0.00       -6.61      6.67 o 
  16   3  14        0.06        0.33      7.43 o 
   0   4  14       41.49       66.23      6.93 o 
   1   4  14       84.59       87.19      4.85 o 
   2   4  14      267.34      314.61      8.15 o 
   3   4  14        3.07        6.21      3.52 o 
   4   4  14       29.13       32.38      4.92 o 
   5   4  14      871.50      884.78     15.50 o 
   6   4  14      271.13      289.49     10.02 o 
   7   4  14      395.57      437.78     12.18 o 
   8   4  14      162.73      183.66      9.48 o 
   9   4  14       21.69        7.79      5.28 o 
  10   4  14       24.77       27.74      6.06 o 
  11   4  14        2.28        1.63      6.35 o 
  12   4  14       28.16       22.27      6.50 o 
  13   4  14        7.41        2.71      6.04 o 
  14   4  14        0.37        7.45      6.64 o 
  15   4  14        7.18        4.81      9.46 o 
  16   4  14       11.64       -1.21     10.26 o 
   1   5  14        8.51       12.75      4.58 o 
   2   5  14        5.23        9.72      4.41 o 
   3   5  14        4.47        1.39      4.23 o 
   4   5  14      171.43      174.14      8.41 o 
   5   5  14     1344.57     1386.64     30.95 o 
   6   5  14       21.72       25.26      5.67 o 
   7   5  14       24.20       15.50      5.61 o 
   8   5  14      274.24      268.90     11.26 o 
   9   5  14      302.76      319.93     12.38 o 
  10   5  14       37.67       34.38      7.13 o 
  11   5  14        5.36        9.59      6.01 o 
  12   5  14      104.01      108.54     10.33 o 
  13   5  14      131.26      143.18     13.09 o 
  14   5  14      104.16      101.83     10.13 o 
  15   5  14       62.52       76.22     10.28 o 
   0   6  14        5.20        4.41      6.51 o 
   1   6  14       21.93       25.45      5.35 o 
   2   6  14      189.07      183.11      9.17 o 
   3   6  14       46.06       44.35      7.22 o 
   4   6  14     1667.69     1646.16     29.02 o 
   5   6  14      161.75      133.39      9.38 o 
   6   6  14      277.80      293.42     18.73 o 
   7   6  14      120.48      114.43      9.15 o 
   8   6  14       18.26        9.55      6.81 o 
   9   6  14       98.34      117.77      9.92 o 
  10   6  14       59.30       41.39      7.99 o 
  11   6  14        1.96       -1.25      6.45 o 
  12   6  14        1.52       11.23      9.06 o 
  13   6  14        2.06        3.51      8.15 o 
  14   6  14      128.16      170.19     14.21 o 
  15   6  14       40.85       45.45     10.07 o 
   1   7  14      262.90      214.49     10.03 o 
   2   7  14      414.64      440.73     13.03 o 
   3   7  14     1294.21     1329.63     24.38 o 
   4   7  14      205.72      233.85     12.66 o 
   5   7  14      109.02      114.77     10.96 o 
   6   7  14       35.26       33.06      8.14 o 
   7   7  14       16.95       15.23      7.05 o 
   8   7  14        9.21        1.54      5.94 o 
   9   7  14        3.06        6.16      6.26 o 
  10   7  14       47.23       43.12      8.21 o 
  11   7  14       36.78       37.33      8.24 o 
  12   7  14        0.06       -3.52      6.96 o 
  13   7  14        0.01        8.18      9.48 o 
  14   7  14        9.37        7.87      8.64 o 
   0   8  14      207.88      199.11     14.37 o 
   1   8  14      390.42      388.90     12.72 o 
   2   8  14      805.56      768.05     16.99 o 
   3   8  14      117.32      108.44      9.40 o 
   4   8  14        1.52       -5.03      5.93 o 
   5   8  14       71.67       67.68      9.19 o 
   6   8  14      192.94      218.82     13.70 o 
   7   8  14        2.81       -0.83      6.83 o 
   8   8  14       19.70       22.10      7.75 o 
   9   8  14       10.10        4.28      6.59 o 
  10   8  14       22.40       23.96      7.53 o 
  11   8  14       95.32      102.28     10.68 o 
  12   8  14        2.08        5.57      8.26 o 
  13   8  14        0.94       -0.86      7.69 o 
   1   9  14       63.91       53.59      7.66 o 
   2   9  14      116.40      106.44      8.86 o 
   3   9  14       32.47       33.20      7.44 o 
   4   9  14       54.71       48.83      8.98 o 
   5   9  14       64.73       63.38      9.12 o 
   6   9  14        2.23        9.30      7.58 o 
   7   9  14       34.37        8.62     10.10 o 
   8   9  14       26.65       22.95      8.41 o 
   9   9  14       87.43       90.48     11.56 o 
  10   9  14       16.14       27.52     11.29 o 
  11   9  14       92.66       92.34     12.26 o 
  12   9  14        4.12        7.73      8.37 o 
   0  10  14      101.70       93.09     12.75 o 
   1  10  14        1.23       -2.00      5.97 o 
   2  10  14       16.17       19.13      6.97 o 
   3  10  14      278.12      248.42     13.15 o 
   4  10  14       41.39       50.54      9.40 o 
   5  10  14        0.00       -5.89      8.12 o 
   6  10  14        3.47       -0.20      7.82 o 
   7  10  14        1.12        0.65      7.80 o 
   8  10  14       63.34       69.97     10.85 o 
   9  10  14       32.85       26.77     12.87 o 
  10  10  14       67.10       82.29     11.90 o 
  11  10  14        6.44       -9.35      9.35 o 
   1  11  14        0.13       -5.44      7.29 o 
   2  11  14        0.00       -0.55      7.67 o 
   3  11  14       11.36        0.81      8.61 o 
   4  11  14       16.38       11.86      9.94 o 
   5  11  14        1.16        6.73      9.07 o 
   6  11  14        1.96       -8.82      8.82 o 
   7  11  14        0.39        6.74     10.25 o 
   8  11  14        0.30        1.36     10.09 o 
   9  11  14       11.50       10.56     10.77 o 
  10  11  14       29.95       28.51     13.50 o 
   0  12  14        4.03        3.27     13.07 o 
   1  12  14       12.25       23.97      9.49 o 
   2  12  14       27.57       20.96     10.03 o 
   3  12  14      105.88      128.70     18.66 o 
   4  12  14        6.09        5.59     12.80 o 
   5  12  14       11.14       14.04     13.26 o 
   6  12  14        0.50      -11.92     11.92 o 
   7  12  14        0.88       -3.84     11.88 o 
   8  12  14        0.01      -11.84     11.84 o 
   1  13  14        0.77       -3.45     12.71 o 
   2  13  14       14.34        6.98     11.33 o 
   3  13  14       29.72       11.49     11.67 o 
   4  13  14        4.38        3.64     13.17 o 
   5  13  14        0.16        0.43     13.47 o 
   1   1  15       27.04       30.69      3.69 o 
   2   1  15        8.44        4.33      3.46 o 
   3   1  15      168.57      167.02      7.06 o 
   4   1  15       10.94       13.16      4.11 o 
   5   1  15        3.79        3.47      3.81 o 
   6   1  15       62.24       54.22      5.33 o 
   7   1  15      847.97      853.75     16.99 o 
   8   1  15      242.89      230.78     10.44 o 
   9   1  15       80.47       83.43      6.87 o 
  10   1  15        0.00       -4.95      4.95 o 
  11   1  15        5.61        5.27      5.85 o 
  12   1  15        6.07        1.48      5.77 o 
  13   1  15       14.22       15.03      6.79 o 
  14   1  15       58.83       53.44      8.56 o 
  15   1  15        2.03        1.87      7.16 o 
  16   1  15        9.13       11.91      8.55 o 
   0   2  15     3588.72     3590.69     42.96 o 
   1   2  15     1093.76     1087.60     12.75 o 
   2   2  15       49.79       42.64      4.44 o 
   3   2  15       42.31       39.00      4.46 o 
   4   2  15       41.85       53.65      5.35 o 
   5   2  15       74.01       71.98      5.97 o 
   6   2  15        8.93        5.58      4.50 o 
   7   2  15      123.90      130.59      8.04 o 
   8   2  15       63.82       67.64      6.64 o 
   9   2  15       82.53       76.74      7.15 o 
  10   2  15       33.34       42.33      6.26 o 
  11   2  15        0.21        5.45      5.96 o 
  12   2  15       92.02       76.74      9.91 o 
  13   2  15       11.81       -1.51      6.26 o 
  14   2  15       20.30        4.84      7.39 o 
  15   2  15       66.81       79.65     10.09 o 
  16   2  15       29.51       23.67      8.67 o 
   1   3  15      164.59      188.95      6.37 o 
   2   3  15      298.11      349.61      9.37 o 
   3   3  15      173.18      172.76      7.45 o 
   4   3  15      303.80      307.66     10.36 o 
   5   3  15       59.83       78.22      6.33 o 
   6   3  15       38.96       43.31      5.79 o 
   7   3  15      472.78      486.91     12.78 o 
   8   3  15       17.38        9.38      5.04 o 
   9   3  15        0.03        1.04      5.33 o 
  10   3  15       58.11       69.97      7.16 o 
  11   3  15        1.49       -4.91      4.91 o 
  12   3  15      143.29      137.35     10.52 o 
  13   3  15       31.41       20.16      7.61 o 
  14   3  15       27.60       32.59      7.52 o 
  15   3  15       15.97       11.73      7.52 o 
  16   3  15       41.75       58.92      9.91 o 
   0   4  15      255.28      308.59     11.73 o 
   1   4  15       74.35       86.96      5.36 o 
   2   4  15       54.82       31.48      4.35 o 
   3   4  15      835.14      878.06     15.61 o 
   4   4  15       65.19       56.14      5.75 o 
   5   4  15        0.12        4.19      4.36 o 
   6   4  15      142.07      129.21      7.87 o 
   7   4  15      667.74      674.77     15.79 o 
   8   4  15      140.17      149.14      9.51 o 
   9   4  15      164.89      147.53      9.05 o 
  10   4  15      119.62       92.65      8.33 o 
  11   4  15      434.10      468.61     14.34 o 
  12   4  15       74.59       71.50      8.75 o 
  13   4  15       30.31       33.57      8.90 o 
  14   4  15        0.04        2.38      8.41 o 
  15   4  15       63.80       73.36     12.43 o 
   1   5  15        3.00        5.73      4.27 o 
   2   5  15       29.42       25.06      5.92 o 
   3   5  15      141.82      157.15     10.51 o 
   4   5  15      202.32      183.79     10.07 o 
   5   5  15      632.18      690.31     16.97 o 
   6   5  15       38.64       41.77      6.22 o 
   7   5  15      458.61      449.40     13.37 o 
   8   5  15      110.04      106.26      9.33 o 
   9   5  15        8.66       22.71      6.31 o 
  10   5  15       28.83       36.14      7.42 o 
  11   5  15        0.00        8.26      5.87 o 
  12   5  15       95.41       99.66      9.26 o 
  13   5  15       79.85      105.11      9.73 o 
  14   5  15       67.42       70.17     11.14 o 
  15   5  15       22.28       30.47     10.78 o 
   0   6  15        2.70        0.69      6.66 o 
   1   6  15       40.15       49.80      6.96 o 
   2   6  15       67.04       57.13      7.19 o 
   3   6  15       18.98       15.68      6.61 o 
   4   6  15      674.96      676.38     30.09 o 
   5   6  15      239.17      271.89     13.43 o 
   6   6  15        0.37        2.43      4.97 o 
   7   6  15       10.01       12.24      6.03 o 
   8   6  15       10.55       10.69      6.19 o 
   9   6  15       18.25       21.89      6.72 o 
  10   6  15       15.08       16.12      6.87 o 
  11   6  15        7.34        0.05      6.83 o 
  12   6  15        5.44       -6.69      6.69 o 
  13   6  15       68.75       58.22      9.70 o 
  14   6  15        5.87       -6.82      8.75 o 
   1   7  15       10.54       15.54      5.83 o 
   2   7  15      300.06      269.10     12.29 o 
   3   7  15       10.79        6.27      6.59 o 
   4   7  15       53.27       50.06      8.31 o 
   5   7  15      378.34      423.71     15.80 o 
   6   7  15       91.70       82.00      9.69 o 
   7   7  15      152.79      166.29     12.22 o 
   8   7  15       69.94       68.88      8.39 o 
   9   7  15        9.18        1.68      6.36 o 
  10   7  15        4.68        2.46      6.83 o 
  11   7  15       64.16       84.07     10.01 o 
  12   7  15        1.47       -1.03      7.09 o 
  13   7  15       84.68       99.16     11.20 o 
  14   7  15       19.22        0.21      9.18 o 
   0   8  15       13.62       16.13      8.50 o 
   1   8  15      298.37      283.00     16.39 o 
   2   8  15        0.06       13.72      6.21 o 
   3   8  15      946.76      869.99     22.14 o 
   4   8  15       16.91       10.02      6.95 o 
   5   8  15      178.96      187.67     13.27 o 
   6   8  15        0.31       -1.38      6.77 o 
   7   8  15       12.35       14.54      7.55 o 
   8   8  15        4.80       11.51      7.58 o 
   9   8  15       13.60       10.79      8.15 o 
  10   8  15       55.32       49.33      9.78 o 
  11   8  15        0.10        5.92      7.51 o 
  12   8  15        0.59       -7.28      7.28 o 
  13   8  15       22.26       38.04      9.35 o 
   1   9  15       94.14       91.95      8.63 o 
   2   9  15       14.84       18.93      7.21 o 
   3   9  15      290.46      279.92     20.04 o 
   4   9  15       35.28       28.95      8.59 o 
   5   9  15        0.05       -6.90      6.90 o 
   6   9  15       49.94       60.40      9.43 o 
   7   9  15        5.71       10.26      8.51 o 
   8   9  15        0.82       -8.20      8.86 o 
   9   9  15       19.15       18.91      8.76 o 
  10   9  15       31.13       33.44     10.25 o 
  11   9  15        3.42        7.65     10.76 o 
  12   9  15        3.76        1.25      9.25 o 
   0  10  15        0.00       -7.89      8.58 o 
   1  10  15       24.22        5.41      6.67 o 
   2  10  15      199.14      207.67     12.95 o 
   3  10  15      221.63      185.37     15.67 o 
   4  10  15        1.90        0.46      7.52 o 
   5  10  15       36.76       22.48      8.65 o 
   6  10  15       16.36        3.44      9.16 o 
   7  10  15        4.40       12.10      8.26 o 
   8  10  15       29.29       18.97      9.43 o 
   9  10  15      257.23      307.36     23.14 o 
  10  10  15       65.48       79.66     12.01 o 
  11  10  15       53.83       41.78     11.30 o 
   1  11  15        0.95       -1.94      6.63 o 
   2  11  15        0.79       -4.49      7.20 o 
   3  11  15        5.63        2.71      8.09 o 
   4  11  15       50.13       32.95     10.06 o 
   5  11  15        0.06        3.50      9.47 o 
   6  11  15        4.04       -9.67      9.67 o 
   7  11  15        8.81        0.28     14.11 o 
   8  11  15        5.82        5.37     11.38 o 
   9  11  15       44.31       45.58     12.56 o 
   0  12  15        1.43      -14.30     16.49 o 
   1  12  15        1.03       -1.54     11.16 o 
   2  12  15        8.66       10.09     10.71 o 
   3  12  15       62.62       74.06     15.09 o 
   4  12  15        4.42       -5.62     11.82 o 
   5  12  15       21.48       41.28     14.04 o 
   6  12  15       19.79       12.15     12.10 o 
   7  12  15        8.91       12.83     12.48 o 
   1  13  15       14.65        8.49     17.69 o 
   2  13  15       33.99       28.93     14.66 o 
   3  13  15        2.05        4.62     14.63 o 
   4  13  15        9.61      -11.06     13.08 o 
   0   0  16     3766.23     4048.81     63.90 o 
   1   0  16        0.14       -4.19      4.19 o 
   2   0  16     1597.23     1675.95     30.00 o 
   3   0  16     2881.13     2971.26     41.70 o 
   4   0  16      123.69      125.61      9.78 o 
   5   0  16       70.89       60.12      7.83 o 
   6   0  16     1065.56     1023.05     23.10 o 
   7   0  16       95.22       93.84      9.73 o 
   8   0  16       20.00       15.45      7.87 o 
   9   0  16        4.36        7.06      7.57 o 
  10   0  16      108.53      125.87     13.03 o 
  11   0  16       53.55       47.26     10.63 o 
  12   0  16        0.81       -1.14      8.59 o 
  13   0  16       40.50       41.93     11.14 o 
  14   0  16       92.78      101.90     14.54 o 
  15   0  16        1.33       -9.64      9.64 o 
  16   0  16        0.15        5.12     14.58 o 
   1   1  16      372.42      393.41     10.28 o 
   2   1  16        5.33        0.03      3.66 o 
   3   1  16        1.65        6.40      3.81 o 
   4   1  16        3.74        7.22      4.15 o 
   5   1  16       10.49        8.73      4.22 o 
   6   1  16      117.26      131.86      8.15 o 
   7   1  16      254.67      254.11     10.40 o 
   8   1  16      357.13      330.06     11.75 o 
   9   1  16      136.64      167.94     10.16 o 
  10   1  16        3.64       -1.34      5.32 o 
  11   1  16       22.54       20.30      6.31 o 
  12   1  16       14.50        8.94      6.07 o 
  13   1  16        4.61       -2.81      6.16 o 
  14   1  16        0.05       -3.80      6.68 o 
  15   1  16        0.16        0.73      7.72 o 
  16   1  16        0.08       11.22     12.33 o 
   0   2  16      214.20      214.73     11.85 o 
   1   2  16      194.43      185.75      7.12 o 
   2   2  16      124.10      115.46      6.09 o 
   3   2  16      591.01      567.16     13.00 o 
   4   2  16        0.05        3.89      4.22 o 
   5   2  16      418.58      409.03     10.99 o 
   6   2  16      253.90      264.68     11.24 o 
   7   2  16      601.96      592.17     13.91 o 
   8   2  16      754.83      733.36     16.44 o 
   9   2  16       18.30       20.00      5.81 o 
  10   2  16       13.71       12.49      5.41 o 
  11   2  16       14.58       11.68      6.03 o 
  12   2  16       93.37       90.51      9.37 o 
  13   2  16        0.53        0.25      6.30 o 
  14   2  16       24.25       23.95      8.44 o 
  15   2  16       46.00       58.92     11.47 o 
  16   2  16        8.77       -0.77     10.45 o 
   1   3  16       49.53       79.95      5.31 o 
   2   3  16        8.95       12.54      4.02 o 
   3   3  16        5.49        8.02      4.12 o 
   4   3  16      420.99      453.13     12.29 o 
   5   3  16      459.99      490.63     12.26 o 
   6   3  16       11.87        9.45      4.88 o 
   7   3  16     1643.44     1631.27     23.43 o 
   8   3  16      433.75      427.39     12.60 o 
   9   3  16      192.29      218.99     10.64 o 
  10   3  16       43.71       30.36      6.19 o 
  11   3  16       37.19       27.71      6.59 o 
  12   3  16       56.59       55.52      7.41 o 
  13   3  16       12.40       15.89      6.85 o 
  14   3  16        0.08        6.34      6.97 o 
  15   3  16        0.03       -6.01      7.51 o 
   0   4  16      309.65      321.23     12.29 o 
   1   4  16      120.36      140.31      7.28 o 
   2   4  16        8.06        2.52      3.87 o 
   3   4  16       21.66       17.45      4.48 o 
   4   4  16      848.24      814.04     16.54 o 
   5   4  16     1013.39     1050.70     18.85 o 
   6   4  16        0.72        1.26      4.67 o 
   7   4  16      237.66      242.23     10.07 o 
   8   4  16      273.01      292.75     10.98 o 
   9   4  16       27.63       35.05      6.38 o 
  10   4  16       47.43       45.69      7.29 o 
  11   4  16       37.38       43.22      7.45 o 
  12   4  16       12.95       17.82      8.33 o 
  13   4  16       36.32       42.19      7.85 o 
  14   4  16        2.82       12.50      8.48 o 
  15   4  16       23.53       35.76      9.52 o 
   1   5  16       48.91       54.72      7.01 o 
   2   5  16       25.27       20.89      6.79 o 
   3   5  16      275.17      300.19     14.82 o 
   4   5  16      731.46      718.70     17.06 o 
   5   5  16     1374.00     1244.64     43.33 o 
   6   5  16      415.12      394.80     13.65 o 
   7   5  16       58.80       57.85      9.25 o 
   8   5  16       28.75        7.99      6.25 o 
   9   5  16      195.87      190.78     11.53 o 
  10   5  16       30.31       24.55      7.18 o 
  11   5  16      154.35      153.82     11.42 o 
  12   5  16       13.23        5.07     10.22 o 
  13   5  16       79.66       92.52     12.27 o 
  14   5  16        2.72       -0.13      8.30 o 
  15   5  16        1.86       12.31      9.43 o 
   0   6  16      153.12      124.80     12.05 o 
   1   6  16       36.31       23.10      6.38 o 
   2   6  16        3.20        8.11      8.82 o 
   3   6  16      280.50      295.56     14.05 o 
   4   6  16      354.21      349.93     14.60 o 
   5   6  16        6.97        5.30      6.47 o 
   6   6  16       38.80       33.94      7.81 o 
   7   6  16       44.43       34.98      7.16 o 
   8   6  16      187.26      186.50     11.70 o 
   9   6  16       24.16       36.14      7.82 o 
  10   6  16      106.75      108.68     10.30 o 
  11   6  16        0.57        3.76      7.26 o 
  12   6  16        2.77        9.53      8.81 o 
  13   6  16        8.94       13.56      8.20 o 
  14   6  16       33.16       26.50      9.19 o 
   1   7  16        1.31       -3.48      7.34 o 
   2   7  16        3.44        6.80      6.44 o 
   3   7  16       11.03       27.79      7.83 o 
   4   7  16       68.99       53.48      9.91 o 
   5   7  16        2.57        5.58      6.57 o 
   6   7  16      136.80      132.63     11.39 o 
   7   7  16        0.75        2.94      7.19 o 
   8   7  16        0.85       -6.30      6.38 o 
   9   7  16       28.30       25.32      7.38 o 
  10   7  16       12.39       12.04     10.49 o 
  11   7  16        0.16       -5.33      6.77 o 
  12   7  16        1.49        4.31      7.51 o 
  13   7  16        8.86       22.70      8.70 o 
   0   8  16        6.63        9.51      8.19 o 
   1   8  16        4.84        4.46      6.37 o 
   2   8  16      470.76      407.74     21.32 o 
   3   8  16      262.23      278.06     16.19 o 
   4   8  16       54.27       65.03      9.36 o 
   5   8  16       13.38        3.07      7.20 o 
   6   8  16       49.62       36.38      8.47 o 
   7   8  16        0.09       -6.41      6.95 o 
   8   8  16       14.92       11.61      7.87 o 
   9   8  16       10.80       14.89     11.30 o 
  10   8  16       18.19        9.40      8.50 o 
  11   8  16        6.02        8.95      9.04 o 
  12   8  16        1.33        2.62      7.92 o 
   1   9  16       31.26       23.12      7.81 o 
   2   9  16      205.67      197.44     13.48 o 
   3   9  16       23.68       13.79      7.89 o 
   4   9  16        0.02       -6.38      7.10 o 
   5   9  16       91.15      105.68     11.22 o 
   6   9  16        6.20        7.90      7.79 o 
   7   9  16        0.69       10.08      8.13 o 
   8   9  16       11.18       -6.71      7.82 o 
   9   9  16       31.95       21.86      9.61 o 
  10   9  16       97.56      148.46     14.02 o 
  11   9  16       12.17        0.68      8.93 o 
   0  10  16       40.32       54.94     11.60 o 
   1  10  16       13.84        1.30      7.49 o 
   2  10  16      192.19      177.13     13.53 o 
   3  10  16       67.62       52.18      9.96 o 
   4  10  16        2.42        8.77      8.27 o 
   5  10  16       22.47        8.85      8.48 o 
   6  10  16        3.85       -4.28      9.98 o 
   7  10  16        5.12        2.81      8.37 o 
   8  10  16       35.81       48.38     10.81 o 
   9  10  16       15.33       15.55      9.42 o 
  10  10  16       30.77       32.22     10.97 o 
   1  11  16        1.05        2.76      7.52 o 
   2  11  16       81.66       72.59     11.10 o 
   3  11  16      210.78      260.01     16.27 o 
   4  11  16        5.65        1.42      8.33 o 
   5  11  16        5.88        0.73     10.26 o 
   6  11  16        0.03       -5.89      8.35 o 
   7  11  16       15.12       15.90     12.29 o 
   8  11  16        5.71        6.81     12.02 o 
   0  12  16       16.04      -33.59     44.92 o 
   1  12  16        0.08       -9.76      9.76 o 
   2  12  16       30.81       16.86     16.72 o 
   3  12  16       12.46        7.57     12.37 o 
   4  12  16       11.27       -9.89     12.58 o 
   5  12  16        0.29      -11.69     11.69 o 
   6  12  16        9.53       -4.72     12.88 o 
   1  13  16        0.01       -4.82     16.41 o 
   2  13  16        6.61       10.04     13.40 o 
   1   1  17     1158.23     1305.25     19.33 o 
   2   1  17      154.62      155.79      7.08 o 
   3   1  17      654.48      661.60     12.60 o 
   4   1  17        5.83        5.08      4.20 o 
   5   1  17      629.51      708.88     15.17 o 
   6   1  17      322.58      308.35     10.96 o 
   7   1  17      941.13      952.44     17.49 o 
   8   1  17       73.85       80.51      7.10 o 
   9   1  17      752.57      820.17     18.33 o 
  10   1  17       16.49       16.90      6.39 o 
  11   1  17      393.82      360.89     13.74 o 
  12   1  17       37.99       37.07      7.62 o 
  13   1  17        2.86       -6.41      6.41 o 
  14   1  17        0.50       -1.27      6.77 o 
  15   1  17        6.34       -3.84      7.61 o 
   0   2  17      504.35      530.06     19.91 o 
   1   2  17        2.73        2.28      3.68 o 
   2   2  17        1.54        7.30      3.96 o 
   3   2  17      310.72      311.20     10.35 o 
   4   2  17      390.56      374.24     10.85 o 
   5   2  17      311.54      336.26     10.87 o 
   6   2  17      494.07      501.12     15.42 o 
   7   2  17      347.24      360.73     11.94 o 
   8   2  17      111.43      107.18      7.98 o 
   9   2  17      141.29      146.70      9.18 o 
  10   2  17        0.47        6.43      5.42 o 
  11   2  17        0.43       -3.95      5.74 o 
  12   2  17       28.11       31.74      7.20 o 
  13   2  17       16.15       10.99      7.11 o 
  14   2  17       14.17        6.37      7.32 o 
  15   2  17        0.20       -7.59      8.83 o 
   1   3  17        5.58        4.88      5.76 o 
   2   3  17      281.64      330.83      9.73 o 
   3   3  17      491.57      509.79     11.97 o 
   4   3  17      275.62      269.10     10.48 o 
   5   3  17      407.18      390.26     12.68 o 
   6   3  17     1576.03     1547.06     22.62 o 
   7   3  17       76.86       93.31      7.51 o 
   8   3  17        0.56        1.15      4.94 o 
   9   3  17       37.15       28.16      7.18 o 
  10   3  17      308.04      319.95     12.26 o 
  11   3  17      210.64      235.09     11.82 o 
  12   3  17        1.15        2.76      6.06 o 
  13   3  17        1.35        0.14      7.08 o 
  14   3  17        2.38        2.43      7.15 o 
  15   3  17       47.76       35.37      9.30 o 
   0   4  17      231.89      292.76     13.86 o 
   1   4  17        7.89        6.14      4.35 o 
   2   4  17      373.18      428.67     14.33 o 
   3   4  17      165.35      157.61      7.93 o 
   4   4  17       22.50       25.10      5.25 o 
   5   4  17       12.60        2.75      4.60 o 
   6   4  17       43.00       51.81      6.35 o 
   7   4  17       50.84       36.22      6.66 o 
   8   4  17      208.12      242.15     11.65 o 
   9   4  17      136.14      166.33     13.33 o 
  10   4  17      118.92      126.07      9.68 o 
  11   4  17        7.92        0.74      6.07 o 
  12   4  17       30.77       17.03      7.22 o 
  13   4  17        0.22        7.52      6.70 o 
  14   4  17       17.17       11.36     11.91 o 
  15   4  17        4.36        8.47      8.58 o 
   1   5  17      100.83      102.99      9.27 o 
   2   5  17      225.16      205.64     11.90 o 
   3   5  17       19.29       38.22      7.37 o 
   4   5  17      331.57      385.06     14.91 o 
   5   5  17       28.03       19.32      6.12 o 
   6   5  17      349.54      356.80     16.68 o 
   7   5  17        3.84        1.21      5.52 o 
   8   5  17        6.31        4.35      6.22 o 
   9   5  17       43.56       56.97      8.29 o 
  10   5  17       56.10       48.27      8.20 o 
  11   5  17       16.68       19.01      7.39 o 
  12   5  17        0.10       -3.04      6.99 o 
  13   5  17        2.64        0.53      7.48 o 
  14   5  17       66.43       63.89     10.34 o 
   0   6  17       82.81       87.90     10.89 o 
   1   6  17        3.45       11.70      7.08 o 
   2   6  17        0.21       -5.88      5.88 o 
   3   6  17       14.31       17.14      6.84 o 
   4   6  17      125.68       94.26      9.89 o 
   5   6  17        0.00       -3.60      6.68 o 
   6   6  17       51.44       35.31      8.27 o 
   7   6  17        0.26        5.32      6.80 o 
   8   6  17        0.07        7.32      6.26 o 
   9   6  17       28.02       23.25      7.33 o 
  10   6  17        0.03       -0.06      6.48 o 
  11   6  17       34.91       21.60      8.01 o 
  12   6  17        9.72       20.33      8.13 o 
  13   6  17        2.78       -1.44      7.89 o 
  14   6  17       41.27       38.31     10.88 o 
   1   7  17       39.51       59.50      8.46 o 
   2   7  17      163.71      121.59     11.42 o 
   3   7  17        7.70       -3.22      6.52 o 
   4   7  17       79.64       78.60      9.95 o 
   5   7  17       16.67        5.51      6.95 o 
   6   7  17        3.79        3.63      7.27 o 
   7   7  17       27.03       42.31      8.78 o 
   8   7  17        1.81        6.80      7.35 o 
   9   7  17        8.15        9.63      8.02 o 
  10   7  17       15.36       16.78      8.58 o 
  11   7  17        0.15       10.95     11.83 o 
  12   7  17        0.15       -6.75      7.65 o 
  13   7  17        0.74        2.75      7.93 o 
   0   8  17        9.05       -4.81     23.04 o 
   1   8  17        6.30       15.47      7.45 o 
   2   8  17      452.47      404.03     16.94 o 
   3   8  17       21.16       16.27      7.56 o 
   4   8  17       39.29       36.11      8.79 o 
   5   8  17       33.83       26.04     10.14 o 
   6   8  17       36.55       29.06      8.67 o 
   7   8  17       14.75       29.24      8.65 o 
   8   8  17       12.33       13.56      7.81 o 
   9   8  17      140.80      178.24     14.18 o 
  10   8  17        1.58       -7.34      8.13 o 
  11   8  17        5.54       19.99      9.24 o 
  12   8  17       11.99        1.43      9.16 o 
   1   9  17        0.05       -2.35      7.23 o 
   2   9  17        1.22       -3.30      7.60 o 
   3   9  17       45.65       52.60      9.37 o 
   4   9  17       90.81       70.07     10.38 o 
   5   9  17       16.86       25.98      8.57 o 
   6   9  17       13.77       13.64      8.67 o 
   7   9  17       17.09       22.43      8.84 o 
   8   9  17      123.69      162.41     13.74 o 
   9   9  17       82.21       84.33     12.11 o 
  10   9  17       59.41       71.90     11.50 o 
  11   9  17        2.50        1.83      9.03 o 
   0  10  17        9.50        5.70     11.56 o 
   1  10  17        0.79       -7.30      7.30 o 
   2  10  17      232.06      240.48     15.04 o 
   3  10  17      146.85      131.21     19.24 o 
   4  10  17      136.20      141.60     14.25 o 
   5  10  17        2.43       -7.92     10.78 o 
   6  10  17       20.58       36.41      9.79 o 
   7  10  17        5.62        3.26      8.75 o 
   8  10  17       14.74       18.50      9.30 o 
   9  10  17       24.87       32.88     12.09 o 
   1  11  17       17.87       26.06     11.81 o 
   2  11  17       82.23       72.48     11.45 o 
   3  11  17       11.16       12.63      9.15 o 
   4  11  17       13.90       22.57      9.63 o 
   5  11  17        9.39       13.81      9.46 o 
   6  11  17        7.71       10.71      9.34 o 
   7  11  17        0.10       12.81      9.64 o 
   8  11  17        7.60       -9.63     10.47 o 
   0  12  17        0.39        2.98     20.43 o 
   1  12  17        8.62      -15.43     15.43 o 
   2  12  17        1.64       -8.83     12.90 o 
   3  12  17       52.09       42.22     15.11 o 
   4  12  17        1.04       -9.78     12.32 o 
   5  12  17        3.17        4.80     13.86 o 
   0   0  18       95.83      121.68     16.23 o 
   1   0  18      130.54      140.59     10.68 o 
   2   0  18       75.76       67.88      7.94 o 
   3   0  18      463.50      454.00     15.57 o 
   4   0  18        0.27       -3.10      5.81 o 
   5   0  18     2323.52     2513.75     47.11 o 
   6   0  18     1233.13     1132.14     34.46 o 
   7   0  18      763.26      779.58     29.28 o 
   8   0  18      599.88      599.66     31.47 o 
   9   0  18        9.40       12.50      8.28 o 
  10   0  18       95.10       86.41     12.20 o 
  11   0  18       49.90       73.63     11.70 o 
  12   0  18       90.01       84.38     12.80 o 
  13   0  18       22.61       21.26     10.94 o 
  14   0  18        0.85       -4.28      9.87 o 
  15   0  18        0.78       -9.51      9.51 o 
   1   1  18      564.05      698.82     12.57 o 
   2   1  18       39.86       43.11      5.09 o 
   3   1  18      182.49      209.15      8.81 o 
   4   1  18       84.13       99.55      7.36 o 
   5   1  18       31.08       24.95      5.69 o 
   6   1  18      179.20      203.91      9.61 o 
   7   1  18       12.83       12.32      5.40 o 
   8   1  18        0.04        0.82      5.35 o 
   9   1  18       93.23      116.09      9.13 o 
  10   1  18       24.08       17.30      6.34 o 
  11   1  18        3.34       -5.72      5.72 o 
  12   1  18        2.23        7.02      6.37 o 
  13   1  18        0.52       -6.33      6.33 o 
  14   1  18        0.00       -4.26      7.11 o 
  15   1  18        6.33        0.37      7.86 o 
   0   2  18     1350.73     1366.85     30.39 o 
   1   2  18       15.37       17.26      4.62 o 
   2   2  18       15.25       23.11      4.70 o 
   3   2  18       12.33        7.57      3.92 o 
   4   2  18     1364.61     1360.51     20.42 o 
   5   2  18      739.40      751.54     15.35 o 
   6   2  18        7.39       16.11      5.21 o 
   7   2  18      531.13      561.28     14.11 o 
   8   2  18       33.61       35.16      6.20 o 
   9   2  18       26.67       31.41      6.35 o 
  10   2  18       60.07       43.05      7.46 o 
  11   2  18       65.56       69.32      8.61 o 
  12   2  18       22.74        6.03      6.78 o 
  13   2  18       12.40        8.51      6.97 o 
  14   2  18       20.98       24.75      8.28 o 
  15   2  18        2.98       -8.69      8.69 o 
   1   3  18      136.77      127.64      7.83 o 
   2   3  18       32.59       35.28      5.17 o 
   3   3  18       63.72       71.68      6.34 o 
   4   3  18       26.25       10.38      5.13 o 
   5   3  18      685.42      698.49     14.90 o 
   6   3  18      472.85      497.52     13.29 o 
   7   3  18        5.29        4.08      6.78 o 
   8   3  18      183.95      190.23     10.04 o 
   9   3  18       93.86      111.21     10.04 o 
  10   3  18        0.01        2.38      6.12 o 
  11   3  18       50.57       62.10      7.86 o 
  12   3  18        0.09       -4.39      6.20 o 
  13   3  18       31.02       34.67      8.28 o 
  14   3  18       18.65       20.67      9.57 o 
   0   4  18      261.44      201.01     16.07 o 
   1   4  18       16.18       11.42      5.28 o 
   2   4  18      722.22      646.59     15.95 o 
   3   4  18       39.32       37.71      6.61 o 
   4   4  18       52.89       65.98      6.91 o 
   5   4  18      351.89      326.44     12.67 o 
   6   4  18       46.51       31.16      6.50 o 
   7   4  18       21.46       19.19      5.94 o 
   8   4  18       28.10       19.39      6.17 o 
   9   4  18       53.03       61.14      7.82 o 
  10   4  18       44.74       57.82      7.88 o 
  11   4  18       25.88       23.54     10.34 o 
  12   4  18       64.47       65.71      8.76 o 
  13   4  18        1.02        6.30      7.24 o 
  14   4  18        5.09       11.05      9.12 o 
   1   5  18      121.71      116.60      9.80 o 
   2   5  18       35.09       19.24      7.00 o 
   3   5  18      397.23      388.38     17.65 o 
   4   5  18      333.68      335.44     14.39 o 
   5   5  18        1.27       -5.98      5.98 o 
   6   5  18       89.34       74.04      9.51 o 
   7   5  18       65.06       64.36      8.10 o 
   8   5  18       18.03       10.64      6.79 o 
   9   5  18       14.92        9.85      6.49 o 
  10   5  18        5.69        8.04      6.81 o 
  11   5  18        5.71        5.78      7.00 o 
  12   5  18       10.77       11.10      7.59 o 
  13   5  18       15.77       15.98     10.87 o 
  14   5  18       12.18        7.43      8.42 o 
   0   6  18       18.10        2.76     12.63 o 
   1   6  18      372.72      407.00     15.14 o 
   2   6  18       41.47       32.30      7.71 o 
   3   6  18      483.10      493.14     17.08 o 
   4   6  18        3.13       -0.06      6.23 o 
   5   6  18       60.24       71.45     12.82 o 
   6   6  18        1.19       19.18      7.93 o 
   7   6  18        0.21        1.77      6.90 o 
   8   6  18        1.31       -6.72      6.72 o 
   9   6  18        7.24        8.01      7.01 o 
  10   6  18       47.57       45.74      8.86 o 
  11   6  18       56.51       45.52      8.88 o 
  12   6  18        0.36        1.82      7.62 o 
  13   6  18        1.71        0.26      7.85 o 
   1   7  18       31.73       22.72      9.04 o 
   2   7  18       47.06       36.89      8.04 o 
   3   7  18       36.56       33.03      8.00 o 
   4   7  18        2.04        1.18      7.94 o 
   5   7  18        3.29       -9.51      9.51 o 
   6   7  18       76.02       74.23      9.87 o 
   7   7  18        5.90       -0.38      8.79 o 
   8   7  18       11.71       10.63      7.93 o 
   9   7  18        1.03       -3.52      7.70 o 
  10   7  18       13.18       13.38     10.53 o 
  11   7  18       32.19       46.83      9.96 o 
  12   7  18        8.24       -1.63      7.96 o 
   0   8  18        3.95       21.12     17.35 o 
   1   8  18       42.44       29.75      9.96 o 
   2   8  18       34.54       26.16      8.27 o 
   3   8  18       91.47       94.91     10.48 o 
   4   8  18        2.79        9.35      7.65 o 
   5   8  18        1.18        0.44      7.57 o 
   6   8  18       37.23       22.76      8.50 o 
   7   8  18       10.74        9.55      8.29 o 
   8   8  18       32.46       33.97      9.33 o 
   9   8  18       33.10       40.60      9.57 o 
  10   8  18        1.94        4.31     11.83 o 
  11   8  18       10.84       11.71     11.01 o 
   1   9  18       41.19       32.61     10.70 o 
   2   9  18      150.35      150.33     12.86 o 
   3   9  18       16.42       11.92      8.34 o 
   4   9  18        3.02       -1.61      7.71 o 
   5   9  18        0.34       11.29      7.73 o 
   6   9  18       12.18        7.39      8.23 o 
   7   9  18        9.35        6.49      8.37 o 
   8   9  18        5.00        7.03      8.60 o 
   9   9  18        5.29       -1.60      9.17 o 
  10   9  18       21.64        7.40      9.83 o 
   0  10  18       15.38        3.54     16.07 o 
   1  10  18       18.08        4.29      9.96 o 
   2  10  18       49.18       32.84      9.81 o 
   3  10  18       34.09       20.88      8.94 o 
   4  10  18       63.12       68.01     15.71 o 
   5  10  18       11.32       -4.73      8.75 o 
   6  10  18       11.89        0.02      8.68 o 
   7  10  18        1.79        1.60      9.10 o 
   8  10  18        0.51       -8.37      8.78 o 
   9  10  18       58.16       57.00     12.15 o 
   1  11  18       33.20       15.92     11.10 o 
   2  11  18       47.65       56.94     11.40 o 
   3  11  18        4.36        1.37      9.14 o 
   4  11  18        5.02       -0.45      9.04 o 
   5  11  18        0.71        0.82     11.00 o 
   6  11  18        2.13       -8.51      8.51 o 
   7  11  18        1.03       -1.01      9.42 o 
   0  12  18       29.90      -30.36     30.36 o 
   1  12  18        0.28      -16.27     16.27 o 
   2  12  18       26.27       -8.68     17.24 o 
   3  12  18      120.64      129.74     26.03 o 
   4  12  18       21.89      -11.31     18.22 o 
   1   1  19       26.23       25.08      5.62 o 
   2   1  19       11.07       10.24      4.64 o 
   3   1  19       17.56       25.97      5.24 o 
   4   1  19      111.90      112.81      7.88 o 
   5   1  19       37.01       33.47      5.82 o 
   6   1  19      770.77      797.91     16.22 o 
   7   1  19        1.00       -1.49      5.11 o 
   8   1  19       53.03       58.16      8.22 o 
   9   1  19        7.90        4.05      5.88 o 
  10   1  19       42.50       38.62      7.31 o 
  11   1  19        0.29       -4.79      5.95 o 
  12   1  19        4.08       -3.00      6.27 o 
  13   1  19        3.92       -6.74      6.74 o 
  14   1  19       31.12       19.50      8.32 o 
   0   2  19       35.64       43.30     10.74 o 
   1   2  19       74.28       70.12      7.46 o 
   2   2  19       18.21       20.66      4.91 o 
   3   2  19        9.57        1.25      3.84 o 
   4   2  19      130.52      140.04     11.83 o 
   5   2  19        5.62        3.23      5.71 o 
   6   2  19      555.31      534.46     13.82 o 
   7   2  19      175.61      168.96      9.59 o 
   8   2  19      123.91      118.31      9.20 o 
   9   2  19       20.76       10.17      6.19 o 
  10   2  19       11.82       10.58      6.22 o 
  11   2  19        4.98       -5.78      5.78 o 
  12   2  19       25.17       20.81      7.21 o 
  13   2  19       53.79       68.48      9.49 o 
  14   2  19        7.50        9.82      7.91 o 
   1   3  19      247.90      249.50     12.51 o 
   2   3  19      266.85      259.56     10.29 o 
   3   3  19       32.98       51.26      6.29 o 
   4   3  19      131.76      119.66      7.69 o 
   5   3  19      297.79      336.40     11.19 o 
   6   3  19       12.64       10.22      5.35 o 
   7   3  19       33.20       15.29      5.69 o 
   8   3  19       23.20       20.23      6.16 o 
   9   3  19       43.35       42.98      6.96 o 
  10   3  19       72.90       83.24      8.22 o 
  11   3  19       19.31        9.39      6.45 o 
  12   3  19        4.20       -2.80      6.17 o 
  13   3  19        0.86       -1.05      7.46 o 
  14   3  19        1.41       -5.60      8.37 o 
   0   4  19      703.94      556.55     32.17 o 
   1   4  19      120.34      144.83     22.18 o 
   2   4  19       27.23       19.28      7.02 o 
   3   4  19       21.71       13.99      6.54 o 
   4   4  19      586.57      558.87     20.77 o 
   5   4  19      203.24      186.04     10.12 o 
   6   4  19       96.00       89.27     10.23 o 
   7   4  19       14.75        2.10      5.41 o 
   8   4  19      201.61      189.12     11.10 o 
   9   4  19       30.06       17.84      6.27 o 
  10   4  19        7.27       10.38      6.37 o 
  11   4  19       30.08       22.86      7.71 o 
  12   4  19       16.20       -2.43      6.61 o 
  13   4  19       27.86       24.34      9.16 o 
  14   4  19        1.68        0.05      7.97 o 
   1   5  19       26.64       27.39     10.54 o 
   2   5  19       74.93       79.19      9.11 o 
   3   5  19        1.87        2.21      6.36 o 
   4   5  19        0.09        2.06      6.80 o 
   5   5  19       23.36       22.54      7.99 o 
   6   5  19      204.50      223.97     18.15 o 
   7   5  19       91.64      101.25     10.65 o 
   8   5  19       87.49       94.62      9.57 o 
   9   5  19       71.61       52.27     11.93 o 
  10   5  19        0.44        9.01      8.51 o 
  11   5  19       12.00        4.12      7.75 o 
  12   5  19        4.06        2.43      7.41 o 
  13   5  19       13.76        0.55      9.06 o 
   0   6  19        0.07       -7.20     13.01 o 
   1   6  19       28.12       17.62     10.50 o 
   2   6  19      399.66      333.99     14.96 o 
   3   6  19      108.87      145.75     11.59 o 
   4   6  19      113.71      112.17     12.08 o 
   5   6  19      111.38      112.93     10.73 o 
   6   6  19        0.54        8.61      7.28 o 
   7   6  19       60.37       64.08      9.74 o 
   8   6  19       19.86       20.65      8.57 o 
   9   6  19       34.84       19.84      8.38 o 
  10   6  19       13.30       21.87      8.64 o 
  11   6  19       10.21        4.65     10.59 o 
  12   6  19       27.88       16.74      8.85 o 
  13   6  19        8.71        6.65      8.66 o 
   1   7  19       83.78       90.15     13.53 o 
   2   7  19       40.27       50.78     14.26 o 
   3   7  19       13.30       11.12      7.44 o 
   4   7  19       28.88       40.53      8.93 o 
   5   7  19       56.15       45.37      9.20 o 
   6   7  19        2.89       -2.29      7.63 o 
   7   7  19        5.85       11.92      7.73 o 
   8   7  19       93.20       89.42     11.11 o 
   9   7  19        3.21        5.31      8.31 o 
  10   7  19        9.45       14.90      8.93 o 
  11   7  19       22.20       23.91     10.15 o 
  12   7  19        1.28       -7.25      8.74 o 
   0   8  19       34.35       26.50     23.47 o 
   1   8  19        0.31        3.99      9.95 o 
   2   8  19        9.92        0.95      8.35 o 
   3   8  19      167.54      155.99     12.85 o 
   4   8  19       58.18       85.36     10.94 o 
   5   8  19        3.80       -3.28      7.49 o 
   6   8  19        1.89       -2.90      7.76 o 
   7   8  19        0.12       -5.16      7.54 o 
   8   8  19        0.95        1.19      8.22 o 
   9   8  19       31.52       45.67     10.62 o 
  10   8  19        4.43       -5.31      8.66 o 
  11   8  19        4.27       -6.98      9.29 o 
   1   9  19       41.54       27.72     11.99 o 
   2   9  19       32.73       26.55     10.46 o 
   3   9  19       48.69       48.64      9.61 o 
   4   9  19       38.98       52.88     12.94 o 
   5   9  19       13.75       -3.24      7.89 o 
   6   9  19        0.51       -4.26      8.20 o 
   7   9  19        2.78        3.93      8.79 o 
   8   9  19       16.55        9.53      9.43 o 
   9   9  19        0.02        3.79      9.63 o 
  10   9  19        7.46        4.83     10.11 o 
   0  10  19        3.92        6.64     36.40 o 
   1  10  19       72.37       52.83     13.75 o 
   2  10  19       99.10      100.10     13.67 o 
   3  10  19      276.43      288.57     16.98 o 
   4  10  19       28.65       34.83     13.49 o 
   5  10  19       12.91        4.34     12.75 o 
   6  10  19        7.23        3.80      9.11 o 
   7  10  19        0.23       -8.56      8.88 o 
   8  10  19        0.64       -8.55      8.55 o 
   1  11  19        0.55       -7.98     12.26 o 
   2  11  19       20.59       14.41     11.45 o 
   3  11  19       10.96       -0.35     17.48 o 
   4  11  19        4.89       -9.01      9.01 o 
   5  11  19        1.56       -9.59      9.59 o 
   6  11  19        0.36        6.11      9.98 o 
   0  12  19       20.42      -31.91     31.91 o 
   1  12  19       15.89      -26.10     26.10 o 
   2  12  19       35.05       53.91     37.02 o 
   0   0  20     1162.12      812.01     44.96 o 
   1   0  20      699.70      652.25     21.43 o 
   2   0  20       11.43       16.36      7.94 o 
   3   0  20        7.90       26.33      7.02 o 
   4   0  20      249.07      272.10     15.43 o 
   5   0  20       20.87        9.66      7.87 o 
   6   0  20      487.30      476.57     19.64 o 
   7   0  20        0.45        5.70      7.63 o 
   8   0  20      405.26      409.89     19.66 o 
   9   0  20        0.59       -7.09      8.05 o 
  10   0  20        4.33        0.23      8.45 o 
  11   0  20        3.10       -8.29      8.29 o 
  12   0  20       11.86        6.56      9.33 o 
  13   0  20       13.37        2.55     10.28 o 
  14   0  20      126.03      156.58     18.13 o 
   1   1  20       25.42       28.96      7.20 o 
   2   1  20      213.11      233.32     11.19 o 
   3   1  20        0.58       -3.28      4.43 o 
   4   1  20        0.62       -2.04      4.20 o 
   5   1  20        6.70        0.54      5.13 o 
   6   1  20      320.59      338.83     12.08 o 
   7   1  20      182.99      180.80     13.08 o 
   8   1  20       11.56        8.00      5.76 o 
   9   1  20        0.59       -1.12      5.62 o 
  10   1  20        0.06       -0.26      5.90 o 
  11   1  20        4.09       10.72      6.54 o 
  12   1  20       13.05       16.31      7.55 o 
  13   1  20        2.12       -6.50      6.50 o 
  14   1  20       12.25        0.99      7.71 o 
   0   2  20       27.37       12.72      9.48 o 
   1   2  20        9.66        8.74      7.35 o 
   2   2  20      694.74      684.75     16.99 o 
   3   2  20      244.87      256.53     10.64 o 
   4   2  20       63.17       40.51      6.02 o 
   5   2  20        4.30       -0.93      5.14 o 
   6   2  20      199.86      229.28     10.83 o 
   7   2  20        3.52       -4.69      5.20 o 
   8   2  20       24.93       25.47      6.47 o 
   9   2  20       49.87       61.42      8.26 o 
  10   2  20       11.52       17.31      6.60 o 
  11   2  20        3.41       -2.79      6.07 o 
  12   2  20       49.11       68.50      9.20 o 
  13   2  20        4.34        5.31      7.42 o 
  14   2  20        0.12       -2.28      7.65 o 
   1   3  20       19.96       15.48      6.76 o 
   2   3  20       46.26       53.01      8.02 o 
   3   3  20      102.94      107.94      8.11 o 
   4   3  20      125.03      127.99      8.09 o 
   5   3  20      141.34      130.81      8.55 o 
   6   3  20      574.27      630.45     15.40 o 
   7   3  20      251.99      255.54     11.39 o 
   8   3  20       34.06       18.02      5.94 o 
   9   3  20        1.76        6.63      5.90 o 
  10   3  20        1.71        3.61      6.35 o 
  11   3  20        5.16       14.32      7.34 o 
  12   3  20       58.71       51.39      9.28 o 
  13   3  20        0.60       -7.27      7.27 o 
   0   4  20      383.65      357.20     31.45 o 
   1   4  20        4.28        6.77      8.74 o 
   2   4  20       18.41       18.82      9.64 o 
   3   4  20        2.56       -2.51      5.73 o 
   4   4  20      103.19      122.90     10.77 o 
   5   4  20      193.98      159.54     11.86 o 
   6   4  20       90.37      115.40     10.99 o 
   7   4  20        0.60       -5.85      5.85 o 
   8   4  20       57.45       44.16     10.36 o 
   9   4  20       29.80       35.30      7.91 o 
  10   4  20        3.89        4.08      6.86 o 
  11   4  20        0.13       -5.28      6.81 o 
  12   4  20        3.62        5.28      8.05 o 
  13   4  20        0.12       -5.14      8.19 o 
   1   5  20       46.82       62.38     12.07 o 
   2   5  20       42.21       36.17     10.93 o 
   3   5  20        0.56       -6.14      6.14 o 
   4   5  20      125.14      103.38     10.28 o 
   5   5  20       51.59       59.34      9.21 o 
   6   5  20       54.25       74.13     12.11 o 
   7   5  20        8.57       -4.74      6.46 o 
   8   5  20        0.01       -2.11      7.36 o 
   9   5  20       23.96       20.95      7.46 o 
  10   5  20        4.94        5.80      7.53 o 
  11   5  20       28.23        8.07      7.90 o 
  12   5  20        1.05       -2.50      8.31 o 
  13   5  20       18.12        7.52      9.54 o 
   0   6  20      192.49      284.83     26.80 o 
   1   6  20       98.26       87.62     13.38 o 
   2   6  20      463.18      423.23     29.56 o 
   3   6  20      340.49      376.13     17.44 o 
   4   6  20        1.82       -3.88      6.57 o 
   5   6  20       64.14       50.58      8.93 o 
   6   6  20       19.50       10.32      7.44 o 
   7   6  20       20.63       14.14      9.12 o 
   8   6  20       79.39       94.61     11.06 o 
   9   6  20        2.03       10.03      8.51 o 
  10   6  20       71.11       70.97     11.03 o 
  11   6  20       37.34       31.58     11.32 o 
  12   6  20        0.21        0.07      8.25 o 
   1   7  20       17.93        4.25     10.55 o 
   2   7  20       60.40       59.53     12.77 o 
   3   7  20        2.10       -8.12      8.98 o 
   4   7  20        1.21      -10.43     10.43 o 
   5   7  20       27.22       23.59      7.95 o 
   6   7  20        3.58        0.02      7.84 o 
   7   7  20        6.83        6.51      8.03 o 
   8   7  20       76.16       67.25     10.64 o 
   9   7  20        3.69       -6.69      8.19 o 
  10   7  20       73.93       68.91     14.68 o 
  11   7  20        2.91       -0.70      9.20 o 
   0   8  20        0.67       -8.69     14.04 o 
   1   8  20        0.68      -10.11     10.11 o 
   2   8  20       12.29       11.18     10.18 o 
   3   8  20        0.25       -4.34      8.51 o 
   4   8  20      143.74      126.08     12.37 o 
   5   8  20       43.17       40.91      9.54 o 
   6   8  20        1.39       -1.62      7.72 o 
   7   8  20        0.57       -1.24      8.14 o 
   8   8  20      127.77      140.82     13.49 o 
   9   8  20      102.44      120.68     13.45 o 
  10   8  20       38.04       38.13     10.92 o 
   1   9  20        2.63        3.72     13.25 o 
   2   9  20       26.81       23.89     12.69 o 
   3   9  20       38.28       33.90     12.27 o 
   4   9  20      155.60      188.41     14.71 o 
   5   9  20        0.72       -8.29      8.29 o 
   6   9  20        0.12       -2.19      8.34 o 
   7   9  20        0.72        0.50      8.96 o 
   8   9  20       32.36       17.57     10.13 o 
   9   9  20        1.82       14.24     10.31 o 
   0  10  20        6.60      -10.13     15.71 o 
   1  10  20        0.71      -19.56     19.56 o 
   2  10  20        4.54       -5.76     11.88 o 
   3  10  20        3.08      -13.02     13.60 o 
   4  10  20       33.02       18.26      9.54 o 
   5  10  20        0.21       -8.34      8.34 o 
   6  10  20       16.63        4.39      9.78 o 
   7  10  20        0.00       -2.78      9.50 o 
   1  11  20        3.70      -11.19     11.19 o 
   2  11  20       28.72        3.35     13.93 o 
   3  11  20       42.33       33.49     13.02 o 
   4  11  20       92.05       56.64     17.10 o 
   1   1  21       53.52       45.58      7.26 o 
   2   1  21       10.82        7.63      5.70 o 
   3   1  21      126.68      131.61     10.37 o 
   4   1  21       15.36       13.79      6.03 o 
   5   1  21       81.23       76.23      7.59 o 
   6   1  21     1752.05     1793.16     27.53 o 
   7   1  21      491.65      520.63     15.27 o 
   8   1  21        0.06       -4.11      5.47 o 
   9   1  21       43.75       44.17      7.53 o 
  10   1  21        3.58       -0.54      6.24 o 
  11   1  21       26.65        9.87      6.81 o 
  12   1  21       59.20       50.99     11.51 o 
  13   1  21       10.37        7.91      7.42 o 
   0   2  21       21.92        7.04      9.36 o 
   1   2  21        0.71        1.37      6.19 o 
   2   2  21       42.45       43.98      7.95 o 
   3   2  21       21.55       15.08      7.00 o 
   4   2  21      224.87      257.56     10.41 o 
   5   2  21      468.49      460.37     14.30 o 
   6   2  21       81.28       93.64      8.03 o 
   7   2  21       15.10        6.82      6.04 o 
   8   2  21        0.09       -1.70      5.77 o 
   9   2  21        4.93        3.87      6.22 o 
  10   2  21        0.37       -5.68      5.91 o 
  11   2  21       11.08        4.60      6.61 o 
  12   2  21        0.09       -3.03      6.88 o 
  13   2  21        0.04       -7.41      7.41 o 
   1   3  21       31.09       42.43     13.90 o 
   2   3  21      220.93      236.57     13.33 o 
   3   3  21       23.10       15.94      7.12 o 
   4   3  21       69.31       77.97      7.81 o 
   5   3  21      257.91      263.90     10.88 o 
   6   3  21      746.32      783.13     17.35 o 
   7   3  21       90.65      109.95     10.16 o 
   8   3  21       72.34       73.99      8.65 o 
   9   3  21       68.30       65.93     10.76 o 
  10   3  21        1.46       -4.48      6.49 o 
  11   3  21        3.01        5.96      7.07 o 
  12   3  21       14.06        9.33      7.76 o 
  13   3  21        0.01       -7.34      7.34 o 
   0   4  21      274.98      310.88     26.84 o 
   1   4  21        0.60       -8.29      8.29 o 
   2   4  21       46.16       55.01     11.94 o 
   3   4  21      169.62      143.83     15.54 o 
   4   4  21       14.45       21.26      7.39 o 
   5   4  21        0.77        0.42      6.68 o 
   6   4  21       20.38        7.88      7.84 o 
   7   4  21        0.02       -6.76      6.76 o 
   8   4  21       17.70       15.54      7.75 o 
   9   4  21        4.61        7.97      7.01 o 
  10   4  21       17.20       26.84      8.11 o 
  11   4  21       26.75        2.56      7.77 o 
  12   4  21       30.94       26.15      9.13 o 
  13   4  21       34.52       44.04     27.42 o 
   1   5  21       21.54        3.62     10.22 o 
   2   5  21        2.06       10.08      9.78 o 
   3   5  21       47.52       46.35     11.87 o 
   4   5  21        0.48       -4.86     12.96 o 
   5   5  21       42.60       22.12      7.74 o 
   6   5  21       20.19       29.26      8.51 o 
   7   5  21       96.72       88.53     10.94 o 
   8   5  21       59.03       47.61      9.95 o 
   9   5  21       92.77       76.01     10.75 o 
  10   5  21        1.74        7.29      8.37 o 
  11   5  21        0.36        2.32      7.66 o 
  12   5  21       23.36       13.27      9.02 o 
   0   6  21       16.14      -10.57     17.58 o 
   1   6  21      246.77      235.88     23.23 o 
   2   6  21        4.25        5.49      9.96 o 
   3   6  21       49.77       65.34     15.49 o 
   4   6  21        8.82        7.03      9.01 o 
   5   6  21       33.95       27.35      8.34 o 
   6   6  21       14.98        5.87      7.82 o 
   7   6  21        2.26       -7.19      7.19 o 
   8   6  21       52.47       23.60      9.28 o 
   9   6  21       48.03       69.55     13.20 o 
  10   6  21        3.89       -7.34      8.03 o 
  11   6  21       11.57       12.68      9.31 o 
   1   7  21        2.38      -10.11     10.11 o 
   2   7  21       71.62       72.06     13.67 o 
   3   7  21       74.44       62.39     15.15 o 
   4   7  21       25.64       27.49     10.35 o 
   5   7  21       78.73       91.03     11.10 o 
   6   7  21        6.55       -6.98      9.09 o 
   7   7  21       20.12        3.34      8.22 o 
   8   7  21      141.44      190.60     15.11 o 
   9   7  21       45.77       40.72     10.67 o 
  10   7  21        1.12       -8.70      8.70 o 
   0   8  21       15.87       22.30     16.10 o 
   1   8  21        0.03       -9.63      9.63 o 
   2   8  21       28.02       17.16     14.22 o 
   3   8  21       27.93       48.54     13.46 o 
   4   8  21       65.71       64.54     12.18 o 
   5   8  21       14.13       -2.05      8.16 o 
   6   8  21       28.29       41.19     10.23 o 
   7   8  21        2.82       17.28      9.35 o 
   8   8  21        0.45       -3.02      9.07 o 
   9   8  21        8.48       -3.46      9.57 o 
   1   9  21       10.08       -6.78     10.99 o 
   2   9  21        1.67      -10.32     10.32 o 
   3   9  21       28.36       19.07     16.03 o 
   4   9  21       45.31       48.21     17.56 o 
   5   9  21       30.73       15.86      9.56 o 
   6   9  21        6.00        6.98      9.04 o 
   7   9  21       13.02       23.77     10.09 o 
   8   9  21        4.74       10.64     10.35 o 
   0  10  21       44.38       53.77     20.49 o 
   1  10  21        9.14      -11.53     11.53 o 
   2  10  21        0.01      -11.68     11.68 o 
   3  10  21       31.25       13.49     13.51 o 
   4  10  21       57.20       70.44     13.47 o 
   5  10  21        5.38       -9.55     10.67 o 
   6  10  21       10.00       -3.37      9.66 o 
   1  11  21        9.49        5.48     14.42 o 
   2  11  21       26.12       18.32     14.45 o 
   0   0  22        8.25       -1.31      8.30 o 
   1   0  22        1.53        6.51      8.75 o 
   2   0  22       97.83       83.25     12.33 o 
   3   0  22      553.32      671.45     27.07 o 
   4   0  22      750.47      729.66     38.09 o 
   5   0  22     2272.46     2450.60     53.64 o 
   6   0  22       52.78       49.18     10.33 o 
   7   0  22      670.88      700.33     24.84 o 
   8   0  22        3.96        5.72      8.41 o 
   9   0  22       14.21       13.30      9.21 o 
  10   0  22       13.77        2.26      9.20 o 
  11   0  22        0.32       -8.80      8.80 o 
  12   0  22        0.36        1.54     10.34 o 
  13   0  22       21.97       41.47     12.89 o 
   1   1  22        7.11        7.50      6.57 o 
   2   1  22       57.10       58.44      8.52 o 
   3   1  22       44.53       54.21      8.41 o 
   4   1  22        0.62       -1.83      6.09 o 
   5   1  22      148.02      145.49      9.69 o 
   6   1  22        5.08        1.19      5.87 o 
   7   1  22      471.85      530.66     19.42 o 
   8   1  22        4.91       -0.42      6.25 o 
   9   1  22       11.12       -1.84      6.14 o 
  10   1  22        9.34        8.64      6.93 o 
  11   1  22       17.93       20.36      7.93 o 
  12   1  22       27.21       13.22      7.71 o 
  13   1  22       41.10       51.88      9.34 o 
   0   2  22        0.49       -8.41      8.41 o 
   1   2  22       86.23       83.82      9.62 o 
   2   2  22      125.12      127.26     10.94 o 
   3   2  22        6.18        6.32      8.38 o 
   4   2  22       14.94       16.19      6.50 o 
   5   2  22      249.58      271.23     11.37 o 
   6   2  22      145.23      148.58      9.92 o 
   7   2  22      118.27      125.84      9.65 o 
   8   2  22      112.91      130.18     10.14 o 
   9   2  22       22.92       22.73      6.94 o 
  10   2  22       73.01       76.39      9.65 o 
  11   2  22       14.14        8.42      6.99 o 
  12   2  22        0.64        1.84      7.24 o 
  13   2  22       21.04       29.73      8.95 o 
   1   3  22      280.20      322.47     14.55 o 
   2   3  22        1.50       -1.95      6.50 o 
   3   3  22       37.25       39.23      8.50 o 
   4   3  22       45.11       36.58      9.05 o 
   5   3  22        0.03       -5.85      5.85 o 
   6   3  22      108.87      125.93     10.54 o 
   7   3  22        1.40       -2.00      6.16 o 
   8   3  22       36.68       44.40      8.10 o 
   9   3  22       18.82       23.51      7.58 o 
  10   3  22       32.23       19.39      8.05 o 
  11   3  22        0.64       -1.50      7.09 o 
  12   3  22        0.98       -4.54      7.61 o 
   0   4  22      157.98      156.09     22.84 o 
   1   4  22      209.81      196.52     16.91 o 
   2   4  22       72.74      109.37     14.28 o 
   3   4  22       24.48       13.01     10.61 o 
   4   4  22      155.45      177.76     17.00 o 
   5   4  22        9.23        3.04      7.03 o 
   6   4  22        0.94        4.90      7.36 o 
   7   4  22        5.69        3.12      8.13 o 
   8   4  22        0.13       -2.54      7.72 o 
   9   4  22        2.81        7.53      7.43 o 
  10   4  22       11.06       22.15      8.62 o 
  11   4  22       30.40       12.53     14.28 o 
  12   4  22       11.35        6.23      8.94 o 
   1   5  22        6.48       16.38     10.17 o 
   2   5  22        0.35       10.24      9.93 o 
   3   5  22        3.87        0.44     10.25 o 
   4   5  22      216.95      230.09     18.97 o 
   5   5  22       38.71       19.76     12.93 o 
   6   5  22       11.30        5.39      7.84 o 
   7   5  22      107.46       74.05     10.39 o 
   8   5  22       26.47       18.45      9.48 o 
   9   5  22        9.85        1.19      8.45 o 
  10   5  22       66.62       80.70     11.50 o 
  11   5  22        7.78        4.97      9.08 o 
   0   6  22       99.57      140.83     23.97 o 
   1   6  22      200.60      245.14     19.67 o 
   2   6  22       51.43       53.60     12.89 o 
   3   6  22      173.55      148.33     16.56 o 
   4   6  22        0.03       -6.75      9.55 o 
   5   6  22       50.59       37.48     10.85 o 
   6   6  22        1.39       -1.21      7.64 o 
   7   6  22       82.04       70.59     12.77 o 
   8   6  22        0.60       -8.79      9.10 o 
   9   6  22       34.84       26.82      9.71 o 
  10   6  22        0.06       -8.58      8.58 o 
  11   6  22       55.05       24.48     12.66 o 
   1   7  22       12.09        1.47     11.21 o 
   2   7  22       64.57       41.40     12.97 o 
   3   7  22       36.49       36.68     14.31 o 
   4   7  22        2.43       -9.61     10.06 o 
   5   7  22        8.19       -7.47     15.35 o 
   6   7  22        3.03       -3.42      7.54 o 
   7   7  22       71.94       80.18     11.48 o 
   8   7  22       22.89       26.41      9.90 o 
   9   7  22       27.56       22.18     10.63 o 
  10   7  22        0.18       -3.56      9.25 o 
   0   8  22        4.50      -12.98     14.95 o 
   1   8  22        0.47      -10.22     10.22 o 
   2   8  22        3.50       -6.11     10.55 o 
   3   8  22        5.32        8.71     11.89 o 
   4   8  22       17.93       15.29     12.28 o 
   5   8  22       38.65       12.01     11.50 o 
   6   8  22        0.00       -2.90      8.84 o 
   7   8  22        0.10       -8.57      8.57 o 
   8   8  22        4.09        0.63      9.42 o 
   1   9  22       22.95       28.53     14.11 o 
   2   9  22       32.80       15.49     12.60 o 
   3   9  22        4.64       -3.48     11.55 o 
   4   9  22       11.31        1.30     12.26 o 
   5   9  22       25.17       13.13     11.60 o 
   6   9  22        0.13      -10.80     10.80 o 
   7   9  22        3.99        5.31      9.94 o 
   0  10  22        0.01      -16.84     16.84 o 
   1  10  22        7.97        8.19     13.46 o 
   2  10  22        0.66       -6.85     12.69 o 
   3  10  22        0.74        5.79     12.74 o 
   4  10  22        0.09        1.53     12.81 o 
   1   1  23       19.30       29.07      7.68 o 
   2   1  23       76.16       74.91      9.49 o 
   3   1  23        8.65        3.17      6.55 o 
   4   1  23        1.48       -1.25      6.88 o 
   5   1  23       29.22       30.21      8.13 o 
   6   1  23      582.89      612.43     16.55 o 
   7   1  23      278.63      316.33     13.13 o 
   8   1  23       15.01       10.98      6.63 o 
   9   1  23       13.35       18.83      7.08 o 
  10   1  23       12.56        1.39      6.89 o 
  11   1  23        1.10        3.50      7.13 o 
  12   1  23       13.03       11.45      7.73 o 
   0   2  23      139.36      167.24     25.03 o 
   1   2  23       32.18       17.52      7.66 o 
   2   2  23       87.71       86.42      9.86 o 
   3   2  23        3.93       -5.15      6.66 o 
   4   2  23        1.02       -2.02      7.07 o 
   5   2  23      416.11      458.75     17.20 o 
   6   2  23        5.03        8.09      6.11 o 
   7   2  23      182.70      174.68     10.95 o 
   8   2  23        6.91        4.97      6.35 o 
   9   2  23        2.92        1.06      6.29 o 
  10   2  23        3.38       -1.63      6.69 o 
  11   2  23        0.04        1.16      7.26 o 
  12   2  23       12.18        0.75      7.71 o 
   1   3  23        0.00       -8.03      8.03 o 
   2   3  23        6.41        2.43      7.81 o 
   3   3  23        2.02        1.15      8.17 o 
   4   3  23      181.15      225.83     15.95 o 
   5   3  23       60.89       50.21     10.87 o 
   6   3  23      126.38      130.94     10.79 o 
   7   3  23       21.25       22.64      8.17 o 
   8   3  23       46.38       62.88      8.98 o 
   9   3  23        9.12       14.29      7.58 o 
  10   3  23       72.61       80.54      9.97 o 
  11   3  23        1.51        5.74      7.79 o 
  12   3  23       23.10       19.11      8.80 o 
   0   4  23       76.36       97.81     20.15 o 
   1   4  23       60.30       54.53     12.83 o 
   2   4  23      348.77      425.17     31.05 o 
   3   4  23        8.18       -8.19      9.84 o 
   4   4  23        5.49       -6.36      9.64 o 
   5   4  23      181.52      146.82     22.74 o 
   6   4  23       49.74       36.55     12.01 o 
   7   4  23        7.87        4.58      7.99 o 
   8   4  23       11.79       18.32      9.92 o 
   9   4  23       11.63       11.62      9.18 o 
  10   4  23        3.74        1.36      9.07 o 
  11   4  23       40.06       35.09     10.01 o 
   1   5  23      186.18      179.11     22.70 o 
   2   5  23       22.31       12.57     17.02 o 
   3   5  23        0.06        0.21     10.40 o 
   4   5  23        0.54      -11.60     11.60 o 
   5   5  23      102.03       94.16     14.92 o 
   6   5  23        7.36        6.26      9.42 o 
   7   5  23       26.04       29.39      9.06 o 
   8   5  23       36.50       35.88      9.92 o 
   9   5  23        1.54       -2.20      8.30 o 
  10   5  23        2.16       -8.37      9.08 o 
  11   5  23        9.29      -12.17     13.66 o 
   0   6  23      286.60      265.33     29.38 o 
   1   6  23      109.01       80.87     14.22 o 
   2   6  23        0.05       -7.65     10.51 o 
   3   6  23       32.56       25.02     11.68 o 
   4   6  23        1.30        1.72     11.01 o 
   5   6  23        8.69      -11.27     11.27 o 
   6   6  23       31.10       16.10     10.05 o 
   7   6  23        1.19       -8.19      8.19 o 
   8   6  23       25.83       18.26      9.80 o 
   9   6  23       13.36        3.99      9.43 o 
  10   6  23        2.96       -4.88      9.05 o 
   1   7  23      107.33      115.61     16.60 o 
   2   7  23        1.20      -10.60     10.60 o 
   3   7  23        5.91       -9.72      9.72 o 
   4   7  23       19.12        6.21     11.69 o 
   5   7  23        0.21       -0.53     10.58 o 
   6   7  23       14.23       24.42     10.78 o 
   7   7  23       36.25       16.23      9.05 o 
   8   7  23        7.22       -8.62      9.71 o 
   9   7  23        0.54       -7.70     10.35 o 
   0   8  23       22.68       10.96     17.25 o 
   1   8  23       10.90      -10.94     10.94 o 
   2   8  23        5.05       -6.04     11.11 o 
   3   8  23       12.14       10.01     12.37 o 
   4   8  23       20.54      -12.67     19.63 o 
   5   8  23        0.77       -5.06     11.23 o 
   6   8  23        2.35       -9.42      9.42 o 
   7   8  23       33.49       11.67     10.04 o 
   1   9  23        0.04      -13.44     13.44 o 
   2   9  23        2.56        6.08     11.78 o 
   3   9  23       44.28       73.57     16.01 o 
   4   9  23       41.26       65.70     15.88 o 
   5   9  23       68.44       66.34     16.12 o 
   0  10  23        1.72       -3.19     18.93 o 
   1  10  23        3.67       -4.46     14.24 o 
   2  10  23        0.27        1.52     14.54 o 
   0   0  24       28.01       24.94     18.28 o 
   1   0  24        0.00        4.96     11.61 o 
   2   0  24       71.49       81.70     13.89 o 
   3   0  24        0.22       -3.81      8.70 o 
   4   0  24       10.60        5.18     10.21 o 
   5   0  24       44.90       46.44     15.20 o 
   6   0  24       32.68       37.86     12.89 o 
   7   0  24      117.87      147.37     16.43 o 
   8   0  24       23.24       19.23     10.18 o 
   9   0  24       58.82       68.07     16.53 o 
  10   0  24        4.69       -4.32      9.34 o 
  11   0  24        0.01        4.45     10.52 o 
   1   1  24       54.79       43.91      9.37 o 
   2   1  24        1.15       -5.71      7.29 o 
   3   1  24       32.66       27.83     10.15 o 
   4   1  24       33.18       34.67      8.26 o 
   5   1  24      114.66       99.77     10.58 o 
   6   1  24      188.94      203.21     13.73 o 
   7   1  24       85.82       97.15      9.30 o 
   8   1  24        6.52        0.17      6.53 o 
   9   1  24       16.80        7.15      7.04 o 
  10   1  24        2.13        7.76      7.33 o 
  11   1  24        0.00       -6.99      6.99 o 
   0   2  24       72.01      100.56     15.47 o 
   1   2  24       44.41       33.83      9.54 o 
   2   2  24       17.82       12.93      7.99 o 
   3   2  24        8.04        7.53      7.65 o 
   4   2  24        0.47       -7.41      7.41 o 
   5   2  24       24.18       16.41      8.95 o 
   6   2  24        5.65        1.82      8.11 o 
   7   2  24       82.09      100.51      9.54 o 
   8   2  24        1.36        2.98      6.60 o 
   9   2  24        1.35        1.63      6.81 o 
  10   2  24        2.66        8.70      7.67 o 
  11   2  24        0.19       -5.03      7.49 o 
   1   3  24       16.90        0.40     10.26 o 
   2   3  24       12.09       19.50     10.67 o 
   3   3  24        3.81       -8.76     11.72 o 
   4   3  24        3.33       -3.65     10.02 o 
   5   3  24       29.49        7.24     10.57 o 
   6   3  24      121.23      110.07     16.72 o 
   7   3  24       68.94       93.71     14.05 o 
   8   3  24        0.28       -7.56      7.56 o 
   9   3  24       75.83       72.25     11.73 o 
  10   3  24        0.01       -7.72      7.72 o 
  11   3  24        0.03        3.31      8.76 o 
   0   4  24       10.86        4.84     13.99 o 
   1   4  24      132.58      139.10     16.40 o 
   2   4  24       71.57       74.97     14.94 o 
   3   4  24       25.29        0.39     10.71 o 
   4   4  24       19.16       -1.09     10.15 o 
   5   4  24       93.97      129.41     16.33 o 
   6   4  24       97.65       92.76     17.95 o 
   7   4  24       66.76       62.17     12.35 o 
   8   4  24        0.91        9.43      9.06 o 
   9   4  24       37.12       43.35     11.05 o 
  10   4  24        4.46       -6.51     12.02 o 
   1   5  24        0.92       -9.71      9.71 o 
   2   5  24       44.25       13.97     14.96 o 
   3   5  24       78.43      104.75     15.92 o 
   4   5  24        8.70       14.45     11.44 o 
   5   5  24       87.15      139.37     17.39 o 
   6   5  24        1.44        9.94     11.63 o 
   7   5  24       15.84        9.78     10.49 o 
   8   5  24       12.24        7.97      9.42 o 
   9   5  24       17.69       24.49     10.28 o 
  10   5  24        7.72       -9.17      9.17 o 
   0   6  24        0.18       -7.86     13.33 o 
   1   6  24       32.67       32.45     12.16 o 
   2   6  24       44.54       25.32     18.63 o 
   3   6  24       68.28       45.60     13.03 o 
   4   6  24       25.41        7.10     16.88 o 
   5   6  24        9.82       -8.25     10.84 o 
   6   6  24        3.90       -0.01     10.89 o 
   7   6  24       13.74       10.43     10.72 o 
   8   6  24       78.63       67.76     11.44 o 
   9   6  24       66.65       76.66     12.28 o 
   1   7  24        2.62        8.34     11.50 o 
   2   7  24       46.78       41.37     25.85 o 
   3   7  24        2.55      -10.20     11.94 o 
   4   7  24       34.41       27.14     13.21 o 
   5   7  24       41.28       30.81     14.11 o 
   6   7  24        0.20      -11.07     11.07 o 
   7   7  24        3.13       -1.00     11.82 o 
   8   7  24       45.12       49.96     12.58 o 
   0   8  24        3.90        4.67     25.09 o 
   1   8  24        1.18       -5.64     11.87 o 
   2   8  24        6.37       -6.46     11.38 o 
   3   8  24       53.57       49.54     14.01 o 
   4   8  24       44.63       55.28     22.18 o 
   5   8  24        0.07        4.42     12.73 o 
   6   8  24        0.04      -13.26     13.26 o 
   1   9  24        0.66      -12.09     12.09 o 
   2   9  24        3.91      -14.55     16.01 o 
   3   9  24        2.93      -14.78     14.78 o 
   4   9  24       42.42       51.01     37.25 o 
   1   1  25        1.01        0.51      7.82 o 
   2   1  25       14.95       -2.18      7.86 o 
   3   1  25        0.35       -0.83      7.92 o 
   4   1  25       70.41       98.90     12.21 o 
   5   1  25       22.87       17.33      9.32 o 
   6   1  25      843.74      855.89     23.79 o 
   7   1  25        0.93        8.74      9.18 o 
   8   1  25        5.20        7.82      8.38 o 
   9   1  25        1.43        0.66      6.92 o 
  10   1  25        8.97       11.23      8.64 o 
  11   1  25        3.76        1.97     15.18 o 
   0   2  25       12.11       16.79     11.65 o 
   1   2  25       24.93        9.02      7.86 o 
   2   2  25       36.82       33.95      9.40 o 
   3   2  25       15.78       13.11      8.82 o 
   4   2  25       10.18        1.29      8.29 o 
   5   2  25        8.65        3.49      8.59 o 
   6   2  25      182.96      211.67     22.67 o 
   7   2  25        4.00       10.19     10.27 o 
   8   2  25        2.25        9.75      9.65 o 
   9   2  25        0.03       -6.81      6.81 o 
  10   2  25        2.39        2.83      7.98 o 
   1   3  25        3.88        5.98     10.49 o 
   2   3  25       21.30        4.16     10.36 o 
   3   3  25        3.56       -4.87      9.73 o 
   4   3  25       10.05       12.40     11.60 o 
   5   3  25        3.70       -6.49     10.77 o 
   6   3  25        1.99        2.56     12.43 o 
   7   3  25       72.42       44.34     14.59 o 
   8   3  25        6.31       -6.59     17.03 o 
   9   3  25       12.54       20.22     10.19 o 
  10   3  25       15.62       12.11     10.37 o 
   0   4  25      130.68      125.00     22.74 o 
   1   4  25      168.34      215.44     19.10 o 
   2   4  25      147.07      112.36     15.79 o 
   3   4  25       46.03       42.33     12.94 o 
   4   4  25        1.24       -1.15     10.93 o 
   5   4  25      148.24      154.33     17.64 o 
   6   4  25        1.45        5.76     12.67 o 
   7   4  25       45.48       24.98     13.81 o 
   8   4  25        8.73       -4.86     11.90 o 
   9   4  25        4.58       -8.94      8.94 o 
   1   5  25       14.84       10.02     15.31 o 
   2   5  25        8.02      -10.04     10.58 o 
   3   5  25        4.41       -6.32     11.10 o 
   4   5  25        4.40      -18.71     19.77 o 
   5   5  25       17.62      -10.30     14.02 o 
   6   5  25        7.24       15.92     12.28 o 
   7   5  25        1.70      -10.47     11.46 o 
   8   5  25       47.39       43.14     15.50 o 
   9   5  25        0.10       -8.76      8.76 o 
   0   6  25        3.62      -14.83     14.90 o 
   1   6  25        1.44      -10.84     10.84 o 
   2   6  25        4.95      -11.09     11.09 o 
   3   6  25        0.02      -10.69     11.15 o 
   4   6  25       10.24       10.04     12.11 o 
   5   6  25        3.87      -10.71     10.71 o 
   6   6  25        0.40      -10.44     10.44 o 
   7   6  25        5.53       12.04     12.98 o 
   8   6  25        6.96       12.04     13.26 o 
   1   7  25       14.78        4.07     11.94 o 
   2   7  25        5.94      -11.36     12.13 o 
   3   7  25        1.23       -3.42     11.86 o 
   4   7  25       14.78        7.90     12.18 o 
   5   7  25       42.16       67.78     15.89 o 
   6   7  25        4.98      -17.72     18.80 o 
   0   8  25        0.49      -15.20     15.20 o 
   1   8  25        0.26      -13.80     13.80 o 
   2   8  25        7.76      -11.63     11.63 o 
   3   8  25       64.20       86.85     17.19 o 
   4   8  25        0.70        6.39     13.00 o 
   0   0  26      176.70      217.35     36.10 o 
   1   0  26       91.04      116.71     20.45 o 
   2   0  26       26.66       13.16     13.20 o 
   3   0  26        0.51       -6.73     12.62 o 
   4   0  26        8.17        6.20     13.89 o 
   5   0  26      101.48       81.16     15.14 o 
   6   0  26       55.80       60.74     14.42 o 
   7   0  26       64.99       49.31     22.14 o 
   8   0  26        2.12        0.73     11.94 o 
   9   0  26       35.31       40.90     14.83 o 
  10   0  26        5.49       12.91     11.59 o 
   1   1  26       49.30       25.35     10.64 o 
   2   1  26       16.90        8.63      8.64 o 
   3   1  26        0.98        0.10      8.50 o 
   4   1  26        7.70       12.40      9.08 o 
   5   1  26        0.00       -6.55      8.58 o 
   6   1  26       97.57      119.39     13.15 o 
   7   1  26       36.46       35.79     11.21 o 
   8   1  26        3.36        3.75      8.27 o 
   9   1  26        3.04       -0.49      8.78 o 
  10   1  26        4.00       -6.19      7.38 o 
   0   2  26       54.18       37.05     19.93 o 
   1   2  26        0.68       -8.02      8.02 o 
   2   2  26        6.24       -7.78      7.78 o 
   3   2  26       15.43       -0.70      9.40 o 
   4   2  26       12.39       18.88     10.96 o 
   5   2  26      127.37       97.63     14.68 o 
   6   2  26       20.33       26.36     11.33 o 
   7   2  26      194.99      202.74     18.55 o 
   8   2  26        0.12       -4.09      9.88 o 
   9   2  26        6.29       -4.03     11.54 o 
   1   3  26        0.03       -9.54      9.54 o 
   2   3  26        0.22      -10.55     10.55 o 
   3   3  26        0.78       -3.43     11.78 o 
   4   3  26       18.08        0.63     14.93 o 
   5   3  26      121.50      158.35     19.71 o 
   6   3  26      293.11      342.57     36.41 o 
   7   3  26       14.13        2.00     12.09 o 
   8   3  26       84.05      117.58     18.83 o 
   9   3  26        2.06        9.05     13.09 o 
   0   4  26       94.49      100.32     21.24 o 
   1   4  26       17.64        4.20     11.27 o 
   2   4  26        7.90        2.66     11.44 o 
   3   4  26        2.28      -10.88     10.88 o 
   4   4  26        0.38      -10.78     10.78 o 
   5   4  26        3.52      -13.08     13.08 o 
   6   4  26      162.43      160.95     21.00 o 
   7   4  26       58.06       67.25     16.67 o 
   8   4  26       67.33       39.16     15.66 o 
   1   5  26       18.86       -7.26     14.80 o 
   2   5  26      135.20      106.68     18.56 o 
   3   5  26        0.51      -11.03     11.34 o 
   4   5  26       36.45       37.86     13.91 o 
   5   5  26       36.50       40.92     13.90 o 
   6   5  26       13.98       -8.81     12.00 o 
   7   5  26      154.04      184.71     23.05 o 
   8   5  26       82.37       54.22     29.12 o 
   0   6  26      162.54      178.85     27.90 o 
   1   6  26        3.99      -10.67     10.67 o 
   2   6  26       17.28       22.14     12.55 o 
   3   6  26       47.63       35.62     19.47 o 
   4   6  26      164.63      201.91     28.06 o 
   5   6  26       12.21      -11.90     11.90 o 
   6   6  26       18.30       11.99     13.34 o 
   1   7  26        8.11       -3.68     12.40 o 
   2   7  26        2.40      -16.87     16.95 o 
   3   7  26        0.23      -11.51     11.51 o 
   4   7  26       26.68       21.66     14.07 o 
   5   7  26       28.36       28.87     16.91 o 
   0   8  26        8.19      -11.04     16.68 o 
   1   8  26        0.02      -11.80     11.80 o 
   2   8  26      114.99      129.42     19.25 o 
   1   1  27       22.29       12.86     10.06 o 
   2   1  27        4.09        2.35      9.72 o 
   3   1  27        1.00        2.95     10.15 o 
   4   1  27        1.62       -0.92      8.53 o 
   5   1  27        6.36        7.23      9.36 o 
   6   1  27       67.56       67.22     12.04 o 
   7   1  27       42.62       21.27     15.93 o 
   8   1  27        4.64        4.71      9.81 o 
   0   2  27        0.33       16.11     22.62 o 
   1   2  27        0.43       -6.35     11.38 o 
   2   2  27        0.64       -9.29     11.53 o 
   3   2  27       22.67       23.26     14.27 o 
   4   2  27        0.10       -9.55      9.55 o 
   5   2  27       75.97       67.34     14.35 o 
   6   2  27      131.20      169.09     17.68 o 
   7   2  27       19.44       -8.07     10.84 o 
   8   2  27       39.93       32.40     12.75 o 
   1   3  27        0.64      -10.45     10.45 o 
   2   3  27        3.99        0.54     12.17 o 
   3   3  27       10.08       -3.64     12.60 o 
   4   3  27       24.60       29.30     17.77 o 
   5   3  27       46.94       41.54     15.54 o 
   6   3  27      429.76      513.25     30.15 o 
   7   3  27       12.20       15.36     14.57 o 
   8   3  27        0.84      -12.89     12.89 o 
   0   4  27      124.91      124.68     36.64 o 
   1   4  27       19.31       22.67     13.55 o 
   2   4  27        3.89      -10.85     11.20 o 
   3   4  27       10.63       -9.29     10.84 o 
   4   4  27       50.00       96.26     21.30 o 
   5   4  27       70.37       63.04     16.21 o 
   6   4  27       52.23       49.32     16.31 o 
   7   4  27       25.01       30.76     21.67 o 
   1   5  27       74.30       47.76     14.14 o 
   2   5  27       13.84       25.73     13.77 o 
   3   5  27       14.09        9.05     12.63 o 
   4   5  27        1.06      -10.58     10.58 o 
   5   5  27       18.52       -4.83     12.45 o 
   6   5  27       84.46       85.91     18.84 o 
   0   6  27        0.31       -3.11     19.67 o 
   1   6  27        4.76      -11.85     17.55 o 
   2   6  27       24.34        5.94     23.88 o 
   3   6  27        9.11       12.28     13.62 o 
   4   6  27        1.15        3.38     12.36 o 
   5   6  27        3.12      -20.18     20.18 o 
   1   7  27        0.31      -11.48     11.48 o 
   2   7  27        3.43      -13.01     13.01 o 
   0   0  28      207.34      235.48     39.66 o 
   1   0  28        5.40       -4.17     13.42 o 
   2   0  28        0.09       14.76     15.45 o 
   3   0  28       20.72       22.75     17.10 o 
   4   0  28        0.06       -7.56     13.94 o 
   5   0  28       25.52       12.38     15.54 o 
   6   0  28       61.79       77.24     20.56 o 
   7   0  28        0.25       -0.57     11.93 o 
   1   1  28        0.05       -4.92      9.68 o 
   2   1  28       18.52       18.13     11.87 o 
   3   1  28        2.97       -9.34      9.34 o 
   4   1  28        0.01       -3.14     10.58 o 
   5   1  28        1.70       -8.58      9.04 o 
   6   1  28       10.13       -0.62      9.66 o 
   7   1  28        0.10       -5.30      9.59 o 
   0   2  28        0.01        5.58     22.31 o 
   1   2  28      139.59      201.75     27.36 o 
   2   2  28       55.97       29.14     17.74 o 
   3   2  28        0.54       -8.07     12.69 o 
   4   2  28        0.14       -2.02     12.18 o 
   5   2  28       22.83        4.88     13.78 o 
   6   2  28        5.00       -0.58     12.89 o 
   7   2  28        5.89        6.27     13.15 o 
   1   3  28       52.79       28.92     15.09 o 
   2   3  28        1.37        3.23     12.91 o 
   3   3  28        8.24       -6.32     14.87 o 
   4   3  28        3.74       -4.23     19.14 o 
   5   3  28        0.02      -11.88     11.88 o 
   6   3  28        4.63       19.28     14.29 o 
   0   4  28        3.36       19.79     18.30 o 
   1   4  28       33.99       25.79     13.14 o 
   2   4  28       27.47       16.39     14.49 o 
   3   4  28        2.02      -16.74     20.74 o 
   4   4  28        4.55       15.71     13.90 o 
   5   4  28       27.58       41.31     15.38 o 
   6   4  28        9.50       -4.29     13.96 o 
   1   5  28       59.68       35.32     25.94 o 
   2   5  28        0.15      -11.89     11.89 o 
   3   5  28        1.04       10.37     14.13 o 
   4   5  28        0.23       -7.36     12.28 o 
   0   6  28        9.95       11.66     34.47 o 
   1   6  28       35.03       17.78     14.29 o 
   2   6  28        0.13      -21.33     21.33 o 
   1   1  29       31.62       20.93     11.68 o 
   2   1  29        0.00       -7.91     10.24 o 
   3   1  29        0.19      -10.29     10.29 o 
   4   1  29       13.32       24.01     13.87 o 
   5   1  29       49.86       63.36     16.34 o 
   6   1  29       35.83       18.17     14.37 o 
   0   2  29      136.95       99.15     33.31 o 
   1   2  29       32.03       29.45     18.42 o 
   2   2  29       42.90       53.69     19.64 o 
   3   2  29        4.75       17.89     17.34 o 
   4   2  29        1.05      -12.49     12.49 o 
   5   2  29        5.78       -7.00     13.02 o 
   1   3  29        0.21       11.79     17.35 o 
   2   3  29       11.60       21.22     14.80 o 
   3   3  29        0.79        2.65     13.36 o 
   4   3  29        2.92        6.09     13.90 o 
   5   3  29        0.81      -17.03     17.03 o 
   0   4  29       59.66       59.10     21.21 o 
   1   4  29        2.28       10.78     14.25 o 
   2   4  29        1.31       -2.62     14.25 o 
   3   4  29        0.01      -12.95     12.95 o 
   0   0  30      209.37      236.41     41.67 o 
   1   0  30       13.82        9.36     16.15 o 
   2   0  30       24.52       32.31     19.05 o 
   3   0  30        1.16      -12.95     16.37 o 
   4   0  30        0.34      -11.49     16.70 o 
   1   1  30        0.07      -11.29     12.54 o 
   2   1  30        3.50      -12.53     12.53 o 
   3   1  30        0.70      -10.30     12.75 o 
   0   2  30      111.14      141.59     36.40 o 
   1   2  30       14.03       20.95     17.99 o 
   2   2  30        5.82       -7.39     17.16 o 
   3   2  30        1.58      -14.29     14.29 o 
   1   3  30        8.81       15.51     18.50 o 
                                                 
